# Supplementary material for: 3-Benzyl­amino-2-cyano-N-[N-(2-fluoro­phenyl)­carbamo­yl]-3-(methyl­sulfanyl)acryl­amide
Source: Acta Crystallogr Sect E Struct Rep Online. 2011 Nov 9;67(Pt 12):o3230. doi: 10.1107/S1600536811046125 (PMC3238891; doi:10.1107/S1600536811046125)
Supplement: Supplementary file 1 [file e-67-o3230-sup1.cif]

##############################################################################
#                                                                            #
# This CIF contains the data in a paper accepted for publication in          #
# Acta Crystallographica Section E. It conforms to the requirements of       #
# Notes for Authors for Acta Crystallographica Section E, and has been       #
# peer reviewed under the auspices of the IUCr Commission on Journals.       #
#                                                                            #
# Full details of the Crystallographic Information File format               #
# are given in the paper "The Crystallographic Information File (CIF):       #
# a New Standard Archive File for Crystallography" by S. R. Hall, F. H.      #
# Allen and I. D. Brown [Acta Cryst. (1991), A47, 655-685].                  #
#                                                                            #
# The current version of the core CIF dictionary is obtainable from          #
# ftp://ftp.iucr.org/pub/cif_core.dic.                                       #
#                                                                            #
# Software is freely available for graphical display of the structure(s)     #
# in this CIF. For information consult the CIF software page                 #
# http://www.iucr.org/resources/cif/software.                                #
#                                                                            #
# This file may be used for bona fide research purposes within the           #
# scientific community so long as proper attribution is given to the journal # 
# article from which it was obtained.                                        #
#                                                                            #
##############################################################################
data_I
_audit_creation_method     SHELXL97
_chemical_name_systematic
;
3-Benzylamino-2-cyano-<i>N</i>-[<i>N</i>-(2-
fluorophenyl)carbamoyl]-3-(methylsulfanyl)acrylamide
;
_chemical_name_common     ?
_chemical_formula_moiety     'C19 H17 F N4 O2 S'
_chemical_formula_sum     'C19 H17 F N4 O2 S'
_chemical_formula_iupac     'C19 H17 F N4 O2 S'
_chemical_formula_weight     384.43
_chemical_melting_point     ?
_symmetry_cell_setting     triclinic
_symmetry_space_group_name_H-M     'P -1'
_symmetry_space_group_name_Hall     '-P 1'
loop_
    _symmetry_equiv_pos_as_xyz
    'x, y, z'
    '-x, -y, -z'
_cell_length_a     9.2415(18)
_cell_length_b     10.047(2)
_cell_length_c     11.0949(19)
_cell_angle_alpha     73.312(6)
_cell_angle_beta     66.880(6)
_cell_angle_gamma     84.295(7)
_cell_volume     907.4(3)
_cell_formula_units_Z     2
_cell_measurement_reflns_used     2908
_cell_measurement_theta_min     2.40
_cell_measurement_theta_max     29.11
_cell_measurement_temperature     133(2)
_exptl_crystal_description     'Block'
_exptl_crystal_colour     'Colourless'
_exptl_crystal_size_max     0.48
_exptl_crystal_size_mid     0.39
_exptl_crystal_size_min     0.39
_exptl_crystal_density_diffrn     1.407
_exptl_crystal_density_meas     ?
_exptl_crystal_density_method     'not measured'
_exptl_crystal_F_000     400
_exptl_absorpt_coefficient_mu     0.211
_exptl_absorpt_correction_type     multi-scan
_exptl_absorpt_process_details
;
(ABSCOR; Higashi, 1995)
;
_exptl_absorpt_correction_T_min     0.9060
_exptl_absorpt_correction_T_max     0.9233
_exptl_special_details
;
;
_diffrn_ambient_temperature     133(2)
_diffrn_radiation_type     MoK\a
_diffrn_radiation_wavelength     0.71073
_diffrn_radiation_source     'Rotating Anode'
_diffrn_radiation_monochromator     graphite
_diffrn_measurement_device_type     'Rigaku AFC10/Saturn724+'
_diffrn_measurement_method     'phi and omega scans'
_diffrn_detector_area_resol_mean     28.5714
_diffrn_reflns_number     8644
_diffrn_reflns_av_R_equivalents     0.0254
_diffrn_reflns_av_sigmaI/netI     0.0454
_diffrn_reflns_theta_min     2.12
_diffrn_reflns_theta_max     27.50
_diffrn_reflns_theta_full     27.50
_diffrn_measured_fraction_theta_max     0.982
_diffrn_measured_fraction_theta_full     0.982
_diffrn_reflns_limit_h_min     -11
_diffrn_reflns_limit_h_max     9
_diffrn_reflns_limit_k_min     -13
_diffrn_reflns_limit_k_max     13
_diffrn_reflns_limit_l_min     -14
_diffrn_reflns_limit_l_max     12
_diffrn_standards_number     0
_diffrn_standards_interval_count     ?
_diffrn_standards_interval_time     ?
_diffrn_standards_decay_%     ?
_refine_special_details
;
Refinement of <i>F</i>^2^ against ALL reflections. The weighted
<i>R</i>-<i>wR</i> and goodness of fit <i>S</i> are based on <i>F</i>^2^,
conventional <i>R</i>-factors <i>R</i> are based on <i>F</i>, with <i>F</i>
set to zero for negative <i>F</i>^2^. The threshold expression of <i>F</i>^2^
> \s(<i>F</i>^2^) is used only for calculating <i>R</i>-factors(gt)
<i>etc</i>. and is not relevant to the choice of reflections for refinement.
<i>R</i>-factors based on <i>F</i>^2^ are statistically about twice as large
as those based on <i>F</i>, and <i>R</i>- factors based on ALL data will be
even larger.
;
_reflns_number_total     4089
_reflns_number_gt     3137
_reflns_threshold_expression     I>2sigma(I)
_refine_ls_structure_factor_coef     Fsqd
_refine_ls_matrix_type     full
_refine_ls_R_factor_all     0.0464
_refine_ls_R_factor_gt     0.0347
_refine_ls_wR_factor_gt     0.0754
_refine_ls_wR_factor_ref     0.0790
_refine_ls_goodness_of_fit_ref     1.003
_refine_ls_restrained_S_all     1.003
_refine_ls_number_reflns     4089
_refine_ls_number_parameters     251
_refine_ls_number_restraints     0
_refine_ls_hydrogen_treatment     mixed
_refine_ls_weighting_scheme     calc
_refine_ls_weighting_details
         'calc w=1/[\s^2^(Fo^2^)+(0.0296P)^2^+0.1190P] where P=(Fo^2^+2Fc^2^)/3'
_atom_sites_solution_hydrogens     geom
_atom_sites_solution_primary     direct
_atom_sites_solution_secondary     difmap
_refine_ls_shift/su_max     0.001
_refine_ls_shift/su_mean     0.000
_refine_diff_density_max     0.320
_refine_diff_density_min     -0.231
_refine_ls_extinction_method     none
_refine_ls_extinction_coef     ?
loop_
    _atom_type_symbol
    _atom_type_description
    _atom_type_scat_dispersion_real
    _atom_type_scat_dispersion_imag
    _atom_type_scat_source
    'C' 'C' 0.0033 0.0016
                         'International Tables Vol C Tables 4.2.6.8 and 6.1.1.4'
    'H' 'H' 0.0000 0.0000
                         'International Tables Vol C Tables 4.2.6.8 and 6.1.1.4'
    'N' 'N' 0.0061 0.0033
                         'International Tables Vol C Tables 4.2.6.8 and 6.1.1.4'
    'O' 'O' 0.0106 0.0060
                         'International Tables Vol C Tables 4.2.6.8 and 6.1.1.4'
    'F' 'F' 0.0171 0.0103
                         'International Tables Vol C Tables 4.2.6.8 and 6.1.1.4'
    'S' 'S' 0.1246 0.1234
                         'International Tables Vol C Tables 4.2.6.8 and 6.1.1.4'
_computing_data_collection     'CrystalClear (Rigaku, 2008)'
_computing_cell_refinement     'CrystalClear (Rigaku, 2008)'
_computing_data_reduction     'CrystalClear (Rigaku, 2008)'
_computing_structure_solution     'SHELXS97 (Sheldrick, 2008)'
_computing_structure_refinement     'SHELXL97 (Sheldrick, 2008)'
_computing_molecular_graphics     'SHELXTL (Sheldrick, 2008)'
_computing_publication_material     'SHELXL97 (Sheldrick, 2008)'
loop_
    _atom_site_type_symbol
    _atom_site_label
    _atom_site_fract_x
    _atom_site_fract_y
    _atom_site_fract_z
    _atom_site_U_iso_or_equiv
    _atom_site_adp_type
    _atom_site_calc_flag
    _atom_site_refinement_flags
    _atom_site_occupancy
    _atom_site_symmetry_multiplicity
    _atom_site_disorder_assembly
    _atom_site_disorder_group
    S S1 0.42534(5) 0.14869(4) 0.89857(4) 0.02801(11) Uani d . 1 1 . .
    F F1 0.21687(11) 0.56288(9) 0.25643(8) 0.0357(2) Uani d . 1 1 . .
    O O1 0.27259(13) 0.42794(11) 0.56187(9) 0.0295(3) Uani d . 1 1 . .
    O O2 -0.00916(14) 0.75621(12) 0.64645(10) 0.0363(3) Uani d . 1 1 . .
    N N1 0.43164(14) 0.22266(12) 0.65160(11) 0.0222(3) Uani d . 1 1 . .
    N N2 0.10887(14) 0.55174(12) 0.70402(12) 0.0228(3) Uani d . 1 1 . .
    N N3 0.11794(15) 0.64303(13) 0.48270(12) 0.0239(3) Uani d . 1 1 . .
    N N4 0.05563(16) 0.35724(14) 1.03305(12) 0.0341(3) Uani d . 1 1 . .
    C C1 0.63303(18) -0.12037(16) 0.63660(14) 0.0265(3) Uani d . 1 1 . .
    H H1 0.7399 -0.0901 0.5950 0.032 Uiso calc R 1 1 . .
    C C2 0.5979(2) -0.26010(17) 0.67324(16) 0.0360(4) Uani d . 1 1 . .
    H H2 0.6802 -0.3254 0.6567 0.043 Uiso calc R 1 1 . .
    C C3 0.4422(2) -0.30499(17) 0.73435(16) 0.0394(4) Uani d . 1 1 . .
    H H3 0.4175 -0.4012 0.7596 0.047 Uiso calc R 1 1 . .
    C C4 0.3231(2) -0.20958(17) 0.75847(15) 0.0347(4) Uani d . 1 1 . .
    H H4 0.2164 -0.2403 0.8006 0.042 Uiso calc R 1 1 . .
    C C5 0.35910(18) -0.06872(16) 0.72123(14) 0.0259(3) Uani d . 1 1 . .
    H H5 0.2768 -0.0035 0.7382 0.031 Uiso calc R 1 1 . .
    C C6 0.51439(16) -0.02309(14) 0.65956(12) 0.0199(3) Uani d . 1 1 . .
    C C7 0.56151(16) 0.12821(14) 0.61482(14) 0.0223(3) Uani d . 1 1 . .
    H H7A 0.6365 0.1390 0.6553 0.027 Uiso calc R 1 1 . .
    H H7B 0.6175 0.1559 0.5146 0.027 Uiso calc R 1 1 . .
    C C8 0.36183(16) 0.25079(14) 0.77143(13) 0.0194(3) Uani d . 1 1 . .
    C C9 0.24408(17) 0.35141(14) 0.79187(13) 0.0219(2) Uani d . 1 1 . .
    C C10 0.21072(17) 0.44413(15) 0.67827(13) 0.0218(3) Uani d . 1 1 . .
    C C11 0.06720(17) 0.66004(15) 0.60914(14) 0.0235(3) Uani d . 1 1 . .
    C C12 0.10494(16) 0.73778(15) 0.36651(13) 0.0220(3) Uani d . 1 1 . .
    C C13 0.05148(17) 0.87350(16) 0.35728(15) 0.0287(3) Uani d . 1 1 . .
    H H13 0.0137 0.9076 0.4355 0.034 Uiso calc R 1 1 . .
    C C14 0.05355(18) 0.95894(17) 0.23327(16) 0.0354(4) Uani d . 1 1 . .
    H H14 0.0189 1.0520 0.2271 0.042 Uiso calc R 1 1 . .
    C C15 0.10502(19) 0.91076(18) 0.11951(16) 0.0378(4) Uani d . 1 1 . .
    H H15 0.1044 0.9701 0.0359 0.045 Uiso calc R 1 1 . .
    C C16 0.15778(19) 0.77617(18) 0.12629(15) 0.0330(4) Uani d . 1 1 . .
    H H16 0.1927 0.7414 0.0485 0.040 Uiso calc R 1 1 . .
    C C17 0.15823(17) 0.69412(15) 0.24895(14) 0.0259(3) Uani d . 1 1 . .
    C C18 0.4107(2) 0.25546(18) 1.00866(16) 0.0385(4) Uani d . 1 1 . .
    H H18A 0.4372 0.3521 0.9544 0.058 Uiso calc R 1 1 . .
    H H18B 0.4839 0.2222 1.0548 0.058 Uiso calc R 1 1 . .
    H H18C 0.3030 0.2501 1.0767 0.058 Uiso calc R 1 1 . .
    C C19 0.14271(17) 0.35427(15) 0.92622(13) 0.0219(2) Uani d . 1 1 . .
    H H3N 0.1721(19) 0.5738(17) 0.4704(15) 0.030(5) Uiso d . 1 1 . .
    H H2N 0.0681(19) 0.5644(16) 0.7839(16) 0.035(5) Uiso d . 1 1 . .
    H H1N 0.394(2) 0.2677(18) 0.5923(17) 0.040(5) Uiso d . 1 1 . .
loop_
    _atom_site_aniso_label
    _atom_site_aniso_U_11
    _atom_site_aniso_U_22
    _atom_site_aniso_U_33
    _atom_site_aniso_U_12
    _atom_site_aniso_U_13
    _atom_site_aniso_U_23
    S1 0.0371(2) 0.0269(2) 0.02340(19) 0.00577(17) -0.01710(17) -0.00569(15)
    F1 0.0496(6) 0.0324(5) 0.0293(5) 0.0090(4) -0.0187(4) -0.0121(4)
    O1 0.0418(7) 0.0305(6) 0.0189(5) 0.0157(5) -0.0141(5) -0.0122(4)
    O2 0.0447(7) 0.0339(7) 0.0331(6) 0.0205(6) -0.0174(5) -0.0163(5)
    N1 0.0279(7) 0.0215(7) 0.0191(6) 0.0080(5) -0.0107(5) -0.0082(5)
    N2 0.0267(7) 0.0248(7) 0.0179(6) 0.0071(5) -0.0086(5) -0.0096(5)
    N3 0.0289(7) 0.0202(7) 0.0236(6) 0.0069(6) -0.0117(5) -0.0073(5)
    N4 0.0354(8) 0.0392(8) 0.0242(7) 0.0105(7) -0.0087(6) -0.0108(6)
    C1 0.0287(8) 0.0298(8) 0.0253(7) 0.0082(7) -0.0129(7) -0.0125(6)
    C2 0.0572(12) 0.0292(9) 0.0354(9) 0.0155(8) -0.0299(9) -0.0166(7)
    C3 0.0736(14) 0.0225(9) 0.0310(8) -0.0057(9) -0.0287(9) -0.0059(7)
    C4 0.0418(10) 0.0380(10) 0.0239(8) -0.0138(8) -0.0074(7) -0.0103(7)
    C5 0.0257(8) 0.0303(8) 0.0232(7) 0.0001(7) -0.0070(6) -0.0127(6)
    C6 0.0231(7) 0.0241(7) 0.0140(6) 0.0031(6) -0.0079(6) -0.0075(5)
    C7 0.0190(7) 0.0233(8) 0.0216(7) 0.0028(6) -0.0044(6) -0.0074(6)
    C8 0.0229(7) 0.0182(7) 0.0180(6) -0.0018(6) -0.0085(6) -0.0046(5)
    C9 0.0264(5) 0.0216(5) 0.0189(5) 0.0030(4) -0.0093(4) -0.0073(4)
    C10 0.0241(7) 0.0222(7) 0.0206(7) 0.0025(6) -0.0083(6) -0.0091(6)
    C11 0.0225(8) 0.0234(8) 0.0262(7) 0.0028(6) -0.0108(6) -0.0078(6)
    C12 0.0182(7) 0.0225(8) 0.0243(7) -0.0019(6) -0.0099(6) -0.0016(6)
    C13 0.0227(8) 0.0274(8) 0.0339(8) 0.0034(6) -0.0114(7) -0.0052(6)
    C14 0.0254(8) 0.0298(9) 0.0444(9) 0.0018(7) -0.0160(8) 0.0030(7)
    C15 0.0284(9) 0.0434(11) 0.0354(9) -0.0044(8) -0.0190(8) 0.0098(7)
    C16 0.0303(9) 0.0428(10) 0.0262(8) -0.0024(7) -0.0146(7) -0.0034(7)
    C17 0.0242(8) 0.0255(8) 0.0291(8) 0.0005(6) -0.0129(7) -0.0051(6)
    C18 0.0453(10) 0.0519(11) 0.0315(8) 0.0081(9) -0.0240(8) -0.0198(8)
    C19 0.0264(5) 0.0216(5) 0.0189(5) 0.0030(4) -0.0093(4) -0.0073(4)
_geom_special_details
;
All e.s.d.'s (except the e.s.d. in the dihedral angle between two l.s. planes)
are estimated using the full covariance matrix. The cell e.s.d.'s are taken
into account individually in the estimation of e.s.d.'s in distances, angles
and torsion angles; correlations between e.s.d.'s in cell parameters are only
used when they are defined by crystal symmetry. An approximate (isotropic)
treatment of cell e.s.d.'s is used for estimating e.s.d.'s involving l.s.
planes.
;
loop_
    _geom_bond_atom_site_label_1
    _geom_bond_atom_site_label_2
    _geom_bond_site_symmetry_2
    _geom_bond_distance
    _geom_bond_publ_flag
    S1 C8 . 1.7567(13) ?
    S1 C18 . 1.8041(15) ?
    F1 C17 . 1.3674(16) ?
    O1 C10 . 1.2424(16) ?
    O2 C11 . 1.2115(16) ?
    N1 C8 . 1.3303(17) ?
    N1 C7 . 1.4556(17) ?
    N1 H1N . 0.860(17) ?
    N2 C10 . 1.3785(17) ?
    N2 C11 . 1.4204(17) ?
    N2 H2N . 0.858(15) ?
    N3 C11 . 1.3499(18) ?
    N3 C12 . 1.4059(17) ?
    N3 H3N . 0.827(16) ?
    N4 C19 . 1.1488(17) ?
    C1 C2 . 1.379(2) ?
    C1 C6 . 1.3903(19) ?
    C1 H1 . 0.9500 ?
    C2 C3 . 1.386(2) ?
    C2 H2 . 0.9500 ?
    C3 C4 . 1.382(2) ?
    C3 H3 . 0.9500 ?
    C4 C5 . 1.391(2) ?
    C4 H4 . 0.9500 ?
    C5 C6 . 1.385(2) ?
    C5 H5 . 0.9500 ?
    C6 C7 . 1.5085(19) ?
    C7 H7A . 0.9900 ?
    C7 H7B . 0.9900 ?
    C8 C9 . 1.4060(18) ?
    C9 C19 . 1.4223(19) ?
    C9 C10 . 1.4577(18) ?
    C12 C17 . 1.3847(19) ?
    C12 C13 . 1.393(2) ?
    C13 C14 . 1.391(2) ?
    C13 H13 . 0.9500 ?
    C14 C15 . 1.374(2) ?
    C14 H14 . 0.9500 ?
    C15 C16 . 1.382(2) ?
    C15 H15 . 0.9500 ?
    C16 C17 . 1.375(2) ?
    C16 H16 . 0.9500 ?
    C18 H18A . 0.9800 ?
    C18 H18B . 0.9800 ?
    C18 H18C . 0.9800 ?
loop_
    _geom_angle_atom_site_label_1
    _geom_angle_atom_site_label_2
    _geom_angle_atom_site_label_3
    _geom_angle_site_symmetry_1
    _geom_angle_site_symmetry_3
    _geom_angle
    _geom_angle_publ_flag
    C8 S1 C18 . . 106.50(7) ?
    C8 N1 C7 . . 126.66(12) ?
    C8 N1 H1N . . 113.5(11) ?
    C7 N1 H1N . . 119.8(11) ?
    C10 N2 C11 . . 127.92(12) ?
    C10 N2 H2N . . 120.9(11) ?
    C11 N2 H2N . . 110.9(11) ?
    C11 N3 C12 . . 127.09(13) ?
    C11 N3 H3N . . 116.0(11) ?
    C12 N3 H3N . . 116.4(11) ?
    C2 C1 C6 . . 121.00(16) ?
    C2 C1 H1 . . 119.5 ?
    C6 C1 H1 . . 119.5 ?
    C1 C2 C3 . . 119.78(16) ?
    C1 C2 H2 . . 120.1 ?
    C3 C2 H2 . . 120.1 ?
    C4 C3 C2 . . 119.85(16) ?
    C4 C3 H3 . . 120.1 ?
    C2 C3 H3 . . 120.1 ?
    C3 C4 C5 . . 120.16(16) ?
    C3 C4 H4 . . 119.9 ?
    C5 C4 H4 . . 119.9 ?
    C6 C5 C4 . . 120.29(15) ?
    C6 C5 H5 . . 119.9 ?
    C4 C5 H5 . . 119.9 ?
    C5 C6 C1 . . 118.91(14) ?
    C5 C6 C7 . . 122.99(13) ?
    C1 C6 C7 . . 118.09(13) ?
    N1 C7 C6 . . 114.88(12) ?
    N1 C7 H7A . . 108.5 ?
    C6 C7 H7A . . 108.5 ?
    N1 C7 H7B . . 108.5 ?
    C6 C7 H7B . . 108.5 ?
    H7A C7 H7B . . 107.5 ?
    N1 C8 C9 . . 121.34(12) ?
    N1 C8 S1 . . 114.28(10) ?
    C9 C8 S1 . . 124.36(10) ?
    C8 C9 C19 . . 120.11(12) ?
    C8 C9 C10 . . 121.33(12) ?
    C19 C9 C10 . . 118.19(12) ?
    O1 C10 N2 . . 120.88(12) ?
    O1 C10 C9 . . 121.44(12) ?
    N2 C10 C9 . . 117.68(12) ?
    O2 C11 N3 . . 126.13(13) ?
    O2 C11 N2 . . 119.24(12) ?
    N3 C11 N2 . . 114.63(12) ?
    C17 C12 C13 . . 117.29(13) ?
    C17 C12 N3 . . 116.69(13) ?
    C13 C12 N3 . . 125.92(13) ?
    C14 C13 C12 . . 119.87(14) ?
    C14 C13 H13 . . 120.1 ?
    C12 C13 H13 . . 120.1 ?
    C15 C14 C13 . . 120.97(16) ?
    C15 C14 H14 . . 119.5 ?
    C13 C14 H14 . . 119.5 ?
    C14 C15 C16 . . 120.23(14) ?
    C14 C15 H15 . . 119.9 ?
    C16 C15 H15 . . 119.9 ?
    C17 C16 C15 . . 118.02(15) ?
    C17 C16 H16 . . 121.0 ?
    C15 C16 H16 . . 121.0 ?
    F1 C17 C16 . . 119.01(13) ?
    F1 C17 C12 . . 117.38(12) ?
    C16 C17 C12 . . 123.59(14) ?
    S1 C18 H18A . . 109.5 ?
    S1 C18 H18B . . 109.5 ?
    H18A C18 H18B . . 109.5 ?
    S1 C18 H18C . . 109.5 ?
    H18A C18 H18C . . 109.5 ?
    H18B C18 H18C . . 109.5 ?
    N4 C19 C9 . . 177.14(16) ?
loop_
    _geom_torsion_atom_site_label_1
    _geom_torsion_atom_site_label_2
    _geom_torsion_atom_site_label_3
    _geom_torsion_atom_site_label_4
    _geom_torsion_site_symmetry_1
    _geom_torsion_site_symmetry_2
    _geom_torsion_site_symmetry_3
    _geom_torsion_site_symmetry_4
    _geom_torsion
    _geom_torsion_publ_flag
    C6 C1 C2 C3 . . . . -0.2(2) ?
    C1 C2 C3 C4 . . . . -0.1(2) ?
    C2 C3 C4 C5 . . . . 0.2(2) ?
    C3 C4 C5 C6 . . . . 0.1(2) ?
    C4 C5 C6 C1 . . . . -0.5(2) ?
    C4 C5 C6 C7 . . . . 179.10(12) ?
    C2 C1 C6 C5 . . . . 0.52(19) ?
    C2 C1 C6 C7 . . . . -179.06(12) ?
    C8 N1 C7 C6 . . . . 81.84(17) ?
    C5 C6 C7 N1 . . . . 4.96(18) ?
    C1 C6 C7 N1 . . . . -175.49(12) ?
    C7 N1 C8 C9 . . . . 175.63(13) ?
    C7 N1 C8 S1 . . . . -6.28(19) ?
    C18 S1 C8 N1 . . . . 148.59(11) ?
    C18 S1 C8 C9 . . . . -33.39(15) ?
    N1 C8 C9 C19 . . . . 163.12(14) ?
    S1 C8 C9 C19 . . . . -14.8(2) ?
    N1 C8 C9 C10 . . . . -9.8(2) ?
    S1 C8 C9 C10 . . . . 172.35(11) ?
    C11 N2 C10 O1 . . . . -4.2(2) ?
    C11 N2 C10 C9 . . . . 175.25(14) ?
    C8 C9 C10 O1 . . . . 8.0(2) ?
    C19 C9 C10 O1 . . . . -165.04(14) ?
    C8 C9 C10 N2 . . . . -171.45(13) ?
    C19 C9 C10 N2 . . . . 15.5(2) ?
    C12 N3 C11 O2 . . . . 6.0(3) ?
    C12 N3 C11 N2 . . . . -174.67(13) ?
    C10 N2 C11 O2 . . . . -170.90(14) ?
    C10 N2 C11 N3 . . . . 9.7(2) ?
    C11 N3 C12 C17 . . . . -176.54(14) ?
    C11 N3 C12 C13 . . . . 7.2(2) ?
    C17 C12 C13 C14 . . . . -0.1(2) ?
    N3 C12 C13 C14 . . . . 176.14(14) ?
    C12 C13 C14 C15 . . . . 1.2(2) ?
    C13 C14 C15 C16 . . . . -0.8(2) ?
    C14 C15 C16 C17 . . . . -0.6(2) ?
    C15 C16 C17 F1 . . . . -176.93(14) ?
    C15 C16 C17 C12 . . . . 1.8(2) ?
    C13 C12 C17 F1 . . . . 177.34(13) ?
    N3 C12 C17 F1 . . . . 0.7(2) ?
    C13 C12 C17 C16 . . . . -1.4(2) ?
    N3 C12 C17 C16 . . . . -178.01(14) ?
    C8 C9 C19 N4 . . . . -135(3) ?
    C10 C9 C19 N4 . . . . 38(3) ?
loop_
    _geom_hbond_atom_site_label_D
    _geom_hbond_atom_site_label_H
    _geom_hbond_atom_site_label_A
    _geom_hbond_site_symmetry_A
    _geom_hbond_distance_DH
    _geom_hbond_distance_HA
    _geom_hbond_distance_DA
    _geom_hbond_angle_DHA
    N1 H1N O1 . 0.860(17) 1.894(17) 2.6024(15) 138.7(15)
    N3 H3N O1 . 0.827(16) 1.912(16) 2.6012(16) 140.1(14)
    N2 H2N N4 2_567 0.858(15) 2.229(16) 3.0710(17) 166.8(14)
data_global
_journal_date_recd_electronic     2011-09-12
_journal_date_accepted     2011-11-02
_journal_name_full     'Acta Crystallographica, Section E'
_journal_year     2011
_journal_volume     67
_journal_issue     12
_journal_page_first     o3230
_journal_page_last     o3230
_journal_paper_category     QO
_journal_coeditor_code     DS2144
_publ_contact_author_name     'Jianbing Liu'
_publ_contact_author_address
;
College of Chemistry and Chemical Engineering
Hunan Normal University
Changsha 410081
Hunan
People's Republic of China
;
_publ_contact_author_email     hunansdljb@163.com
_publ_contact_author_fax     '86 731 88872530'
_publ_contact_author_phone     '86 731 88872530'
_publ_section_title
;\
3-Benzylamino-2-cyano-<i>N</i>-[<i>N</i>-(2-\
fluorophenyl)carbamoyl]-3-(methylsulfanyl)acrylamide
;
loop_
    _publ_author_name
    _publ_author_address
    'Shihua Zhong'
;
College of Chemistry and Chemical Engineering
Hunan Normal University
Changsha 410081
Hunan
People's Republic of China
;
    'Mingliang Fan'
;
College of Chemistry and Chemical Engineering
Hunan Normal University
Changsha 410081
Hunan
People's Republic of China
;
    'Jianbing Liu'
;
College of Chemistry and Chemical Engineering
Hunan Normal University
Changsha 410081
Hunan
People's Republic of China
;
    'Bingyu Liu'
;
College of Chemistry and Chemical Engineering
Hunan Normal University
Changsha 410081
Hunan
People's Republic of China
;
