# Supplementary material for: 3-Benzyl­amino-2-cyano-N-[N-(2-fluoro­phenyl)­carbamo­yl]-3-(methyl­sulfanyl)acryl­amide
Source: Acta Crystallogr Sect E Struct Rep Online. 2011 Nov 9;67(Pt 12):o3230. doi: 10.1107/S1600536811046125 (PMC3238891; doi:10.1107/S1600536811046125)
Supplement: Supplementary file 2 [file e-67-o3230-Isup2.hkl]

# 
# h,k,l, Fc-squared, Fo-squared, sigma(Fo-squared) and status flag 
# 
data_I
_shelx_title ' BO1017-1 in P-1' 
_shelx_refln_list_code          4 
_shelx_F_calc_maximum      166.56 
_exptl_crystal_F_000       400.00 
_reflns_d_resolution_high  0.7696 
 
loop_ 
 _symmetry_equiv_pos_as_xyz 
 'x, y, z' 
 '-x, -y, -z' 
 
_cell_length_a     9.2415 
_cell_length_b    10.0472 
_cell_length_c    11.0949 
_cell_angle_alpha  73.312 
_cell_angle_beta   66.880 
_cell_angle_gamma  84.295 
 
_shelx_F_squared_multiplier     1.000 
 
loop_ 
 _refln_index_h 
 _refln_index_k 
 _refln_index_l 
 _refln_F_squared_calc 
 _refln_F_squared_meas 
 _refln_F_squared_sigma 
 _refln_observed_status 
   1   0   0        3.95        6.91      1.29 o 
   2   0   0     1546.13     1524.69     11.26 o 
   3   0   0       66.47       55.74      1.96 o 
   4   0   0      696.57      690.21      8.96 o 
   5   0   0      189.35      190.56      4.84 o 
   6   0   0      598.34      627.49     17.29 o 
   7   0   0       41.63       37.00      5.17 o 
   8   0   0       10.72       12.45      3.73 o 
   9   0   0       31.39       36.60      5.98 o 
  10   0   0       32.93       32.72      5.17 o 
  11   0   0        5.48        2.95      4.47 o 
 -11   1   0        2.23        2.44      4.52 o 
 -10   1   0        0.01        1.44      2.29 o 
  -9   1   0        7.90        4.07      2.68 o 
  -8   1   0       22.35       21.84      4.11 o 
  -7   1   0       18.80       16.08      4.24 o 
  -6   1   0      175.08      180.71      7.89 o 
  -5   1   0      544.72      547.32     12.86 o 
  -4   1   0      982.54      972.15     18.28 o 
  -3   1   0      974.61      932.59     12.29 o 
  -2   1   0      496.41      437.59      7.12 o 
   0   1   0       11.20        0.22      0.59 o 
   1   1   0     2883.25     2939.43     14.72 o 
   2   1   0    18899.16    18539.69    165.19 o 
   3   1   0      430.00      438.61      6.38 o 
   4   1   0      106.78       94.15      3.36 o 
   5   1   0      173.26      158.32      8.02 o 
   6   1   0       23.40       25.15      3.77 o 
   7   1   0       62.67       71.05      5.50 o 
   8   1   0      218.07      230.32     12.19 o 
   9   1   0        4.41        3.86      3.88 o 
  10   1   0       41.26       44.20      6.01 o 
 -10   2   0       39.48       31.71      6.18 o 
  -9   2   0       95.41       93.80      6.93 o 
  -8   2   0        5.67        4.57      2.63 o 
  -7   2   0      647.64      683.31     16.85 o 
  -6   2   0       47.76       47.84      4.71 o 
  -5   2   0      463.66      487.40     24.04 o 
  -4   2   0       24.64       16.46      3.44 o 
  -3   2   0      157.05      146.89      3.36 o 
  -2   2   0     1786.83     1797.92     16.18 o 
  -1   2   0      251.47      202.09      2.87 o 
   0   2   0     3201.66     3225.22     20.11 o 
   1   2   0     1090.00     1035.51     20.41 o 
   2   2   0      297.87      280.81      4.87 o 
   3   2   0     1050.93     1036.20     35.33 o 
   4   2   0     2808.64     2963.06     99.79 o 
   5   2   0      192.33      194.17      7.20 o 
   6   2   0       42.05       44.96      4.88 o 
   7   2   0      142.50      130.69      9.89 o 
   8   2   0       22.47       20.93      4.22 o 
   9   2   0       26.94       37.47      5.37 o 
  10   2   0        0.58        0.40      2.13 o 
 -10   3   0       55.18       58.20      7.05 o 
  -9   3   0       85.79       83.55      6.89 o 
  -8   3   0      188.06      187.25      9.50 o 
  -7   3   0       47.60       48.94      5.16 o 
  -6   3   0        5.08        5.60      3.11 o 
  -5   3   0      626.54      656.21      5.56 o 
  -4   3   0        1.31        5.08      2.88 o 
  -3   3   0     2030.08     2334.30     21.35 o 
  -2   3   0      178.72      184.64      4.49 o 
  -1   3   0     1301.25     1387.90     12.38 o 
   0   3   0       11.66       14.29      1.42 o 
   1   3   0     1942.90     1884.80     21.56 o 
   2   3   0       23.94       25.19      2.62 o 
   3   3   0      616.10      604.76      8.62 o 
   4   3   0       27.59       34.69      4.12 o 
   5   3   0      220.18      210.65      8.49 o 
   6   3   0      338.53      337.34     15.17 o 
   7   3   0      179.01      157.83     10.36 o 
   8   3   0       28.50       30.31      8.12 o 
   9   3   0       71.53       65.15      8.43 o 
  10   3   0        1.54        4.49      9.97 o 
 -10   4   0       82.70       78.89      7.51 o 
  -9   4   0       18.52       14.43      4.26 o 
  -8   4   0        6.01        3.67      3.14 o 
  -7   4   0        5.14        1.84      3.25 o 
  -6   4   0      481.76      470.61     14.42 o 
  -5   4   0       42.80       39.66      4.63 o 
  -4   4   0       85.80       87.71      6.15 o 
  -3   4   0      261.30      296.70     12.53 o 
  -2   4   0      151.52      147.86      7.19 o 
  -1   4   0      181.86      187.02      3.83 o 
   0   4   0       72.82       67.70      2.57 o 
   1   4   0        2.25        3.03      1.82 o 
   2   4   0       96.94       80.28      6.10 o 
   3   4   0      567.49      637.44     24.44 o 
   4   4   0        0.06        0.00      2.07 o 
   5   4   0      117.90      111.16      6.42 o 
   6   4   0      178.06      184.79     11.09 o 
   7   4   0       16.59       14.91      4.38 o 
   8   4   0       78.12       81.91      6.49 o 
   9   4   0       19.41       20.34      4.69 o 
  10   4   0       36.80       36.02      5.54 o 
 -10   5   0        4.55        4.85      3.61 o 
  -9   5   0        0.33        0.83      2.45 o 
  -8   5   0        4.05        6.60      3.51 o 
  -7   5   0       40.53       34.23      4.86 o 
  -6   5   0       13.73       13.28      3.63 o 
  -5   5   0        2.78        2.06      3.01 o 
  -4   5   0      408.04      391.71     20.80 o 
  -3   5   0       66.09       56.89      5.05 o 
  -2   5   0      707.13      777.09     14.12 o 
  -1   5   0      203.09      225.84      6.97 o 
   0   5   0        0.02        1.32      1.96 o 
   1   5   0      180.33      169.17      6.18 o 
   2   5   0       21.47       24.21      3.75 o 
   3   5   0        9.86       11.13      4.22 o 
   4   5   0       94.87       89.47      6.17 o 
   5   5   0       16.80       16.32     12.75 o 
   6   5   0        4.28        3.82      4.19 o 
   7   5   0       12.89       11.66      3.93 o 
   8   5   0        0.47        3.59      3.05 o 
   9   5   0        0.74        1.69      2.39 o 
  10   5   0       35.80       45.56     11.24 o 
  -9   6   0        1.61        0.63      2.79 o 
  -8   6   0      136.25      140.45      8.54 o 
  -7   6   0       46.83       46.11      6.04 o 
  -6   6   0      100.18       77.14      6.36 o 
  -5   6   0        4.21        1.58      2.52 o 
  -4   6   0       15.85       26.35     10.20 o 
  -3   6   0      107.00       96.33      4.14 o 
  -2   6   0      923.22      903.67     15.43 o 
  -1   6   0       41.74       35.52      4.08 o 
   0   6   0      218.44      231.87      9.87 o 
   1   6   0       22.37       26.49      3.56 o 
   2   6   0       12.84       14.09      3.93 o 
   3   6   0      191.59      205.14      9.15 o 
   4   6   0       58.29       59.52      8.23 o 
   5   6   0      142.69      130.71      8.59 o 
   6   6   0        3.02        1.40      2.13 o 
   7   6   0       25.13       30.50      7.47 o 
   8   6   0       36.39       31.48      8.52 o 
   9   6   0       44.45       35.79      6.55 o 
  -9   7   0        0.48        0.83      2.73 o 
  -8   7   0       74.60       69.63      6.43 o 
  -7   7   0       31.61       34.06      5.25 o 
  -6   7   0      355.70      335.62     25.55 o 
  -5   7   0      223.68      206.63      9.84 o 
  -4   7   0        3.72        5.01      4.56 o 
  -3   7   0      232.28      225.07      7.78 o 
  -2   7   0       44.88       35.79      4.60 o 
  -1   7   0      862.79      865.53     23.52 o 
   0   7   0      149.29      138.48      7.19 o 
   1   7   0      156.20      163.90      8.46 o 
   2   7   0       37.85       37.37      4.98 o 
   3   7   0        0.16        1.07      4.63 o 
   4   7   0       84.08       80.73     12.39 o 
   5   7   0       43.21       45.18      8.21 o 
   6   7   0        3.99        7.89      4.02 o 
   7   7   0       16.38       17.45      6.18 o 
   8   7   0        4.88        6.03      4.74 o 
   9   7   0       12.02        8.77      5.25 o 
  -8   8   0        2.54        6.87      3.79 o 
  -7   8   0        4.69        4.82      3.90 o 
  -6   8   0       90.16       74.36      6.48 o 
  -5   8   0       27.85       41.85      7.02 o 
  -4   8   0      119.41      171.29     78.42 o 
  -3   8   0      322.96      312.39     13.02 o 
  -2   8   0      187.93      170.63      8.55 o 
  -1   8   0        0.40        0.94      3.37 o 
   0   8   0       88.09       76.61      6.57 o 
   1   8   0      105.37       88.37      6.49 o 
   2   8   0      542.66      541.23     22.41 o 
   3   8   0       10.33       12.33      5.84 o 
   4   8   0       25.03       20.97      4.97 o 
   5   8   0       19.26       16.76      5.61 o 
   6   8   0        1.93        2.51      4.56 o 
   7   8   0       18.85       19.26      6.58 o 
   8   8   0        6.28        1.65      3.46 o 
  -7   9   0        3.51        9.67      3.90 o 
  -6   9   0       19.26       18.63      4.93 o 
  -5   9   0        6.52        4.67      4.18 o 
  -4   9   0       75.14       82.68     31.50 o 
  -3   9   0       29.27       38.70      5.39 o 
  -2   9   0      446.28      438.73     13.43 o 
  -1   9   0      409.42      428.84     13.49 o 
   0   9   0      298.77      281.55     10.55 o 
   1   9   0       14.12        9.47      5.34 o 
   2   9   0       57.36       46.81      5.70 o 
   3   9   0      146.54      123.79      8.12 o 
   4   9   0      207.33      206.58     10.69 o 
   5   9   0        0.18        2.36      3.35 o 
   6   9   0        0.53        3.35      3.47 o 
   7   9   0        7.68        5.17      3.29 o 
  -6  10   0       41.97       48.00      6.10 o 
  -5  10   0       90.01      121.72     10.90 o 
  -4  10   0       20.15       39.30     17.18 o 
  -3  10   0        4.24        1.54      2.88 o 
  -2  10   0      125.03      106.92      7.69 o 
  -1  10   0        8.20        4.07      3.26 o 
   0  10   0      771.68      818.12     28.23 o 
   1  10   0        9.54        8.50      3.92 o 
   2  10   0        0.57        0.00      3.14 o 
   3  10   0        0.58        1.81      3.80 o 
   4  10   0       14.91       12.40      4.38 o 
   5  10   0        3.70        4.47      3.67 o 
   6  10   0      131.82      136.47     11.04 o 
  -5  11   0      165.35      179.88     13.65 o 
  -4  11   0        7.50       11.84      8.88 o 
  -3  11   0       41.63       43.25      5.46 o 
  -2  11   0        0.14        2.10      2.85 o 
  -1  11   0       13.87       19.61      7.25 o 
   0  11   0        7.45        5.49      3.47 o 
   1  11   0      268.61      282.01     12.90 o 
   2  11   0      206.32      220.20     11.72 o 
   3  11   0        0.31        1.02      3.49 o 
   4  11   0       59.53       55.28      7.00 o 
   5  11   0        6.79        3.01      3.30 o 
  -3  12   0       15.95       24.04      8.59 o 
  -2  12   0        1.08        3.15      3.13 o 
  -1  12   0        2.55        1.65      2.78 o 
   0  12   0        0.61        2.74      3.60 o 
   1  12   0        5.66        6.67      3.91 o 
   2  12   0        1.62        2.04      3.12 o 
  -1 -12   1       82.40       76.60      8.93 o 
   0 -12   1        7.40       12.84      6.97 o 
   1 -12   1       38.57       46.63      8.48 o 
   2 -12   1      260.99      276.19     12.65 o 
  -4 -11   1        0.05        2.49      3.00 o 
  -3 -11   1       99.86      101.60      9.50 o 
  -2 -11   1       92.57      111.59     11.68 o 
  -1 -11   1       20.18       24.63      7.95 o 
   0 -11   1       38.58       31.04      5.30 o 
   1 -11   1       72.41       84.63      8.02 o 
   2 -11   1       12.79       16.38      4.28 o 
   3 -11   1      168.53      181.40     10.32 o 
   4 -11   1      143.91      219.93     94.49 o 
   5 -11   1        1.85        1.85      2.56 o 
  -5 -10   1      236.27      256.03     15.49 o 
  -4 -10   1       18.33       14.80      4.51 o 
  -3 -10   1        1.86        2.96      3.36 o 
  -2 -10   1        0.19        1.32      5.06 o 
  -1 -10   1      394.39      420.26     25.90 o 
   0 -10   1       60.08       53.41      5.89 o 
   1 -10   1        0.40        1.54      2.87 o 
   2 -10   1        0.84        2.73      3.14 o 
   3 -10   1        0.38        1.33      2.65 o 
   4 -10   1       14.05       19.72     11.50 o 
   5 -10   1       53.29       60.67      9.96 o 
   6 -10   1      118.58      106.01      9.02 o 
  -6  -9   1      210.45      232.18     12.08 o 
  -5  -9   1      105.76      123.47      9.51 o 
  -4  -9   1        0.25        0.78      3.34 o 
  -3  -9   1      256.69      290.04     17.41 o 
  -2  -9   1      178.69      163.70     12.44 o 
  -1  -9   1        0.17        1.96      3.14 o 
   0  -9   1      319.71      324.31     13.34 o 
   1  -9   1      644.40      614.48     19.34 o 
   2  -9   1        2.09        1.64      2.93 o 
   3  -9   1       69.54       70.65      6.22 o 
   4  -9   1       33.99       38.92     14.63 o 
   5  -9   1       24.12       25.17      8.29 o 
   6  -9   1       11.73       14.50      6.17 o 
   7  -9   1       90.49      119.87      8.95 o 
  -7  -8   1        4.48        2.33      4.47 o 
  -6  -8   1        0.19        3.22      3.72 o 
  -5  -8   1        9.80        8.41      4.53 o 
  -4  -8   1      335.44      378.15     19.49 o 
  -3  -8   1       47.01       49.93      5.80 o 
  -2  -8   1        2.27        1.04      3.69 o 
  -1  -8   1       23.40       28.42      4.80 o 
   0  -8   1        7.69        9.92      4.05 o 
   1  -8   1       72.88       70.91      6.08 o 
   2  -8   1      439.95      427.25     13.84 o 
   3  -8   1      177.22      154.15      5.30 o 
   4  -8   1      135.32      159.44     71.57 o 
   5  -8   1        2.51        4.57      3.62 o 
   6  -8   1        0.75        1.42      2.27 o 
   7  -8   1        6.04        2.38      3.22 o 
   8  -8   1       32.32       35.46      5.87 o 
  -8  -7   1       22.45       20.58      7.32 o 
  -7  -7   1       21.12       26.99      6.81 o 
  -6  -7   1        4.71        3.90      4.01 o 
  -5  -7   1       37.40       32.78     13.82 o 
  -4  -7   1       26.78       23.10      4.98 o 
  -3  -7   1       54.76       61.04      6.36 o 
  -2  -7   1      148.33      160.26     10.10 o 
  -1  -7   1       73.62       68.24      6.20 o 
   0  -7   1       10.40        9.25      3.05 o 
   1  -7   1      405.43      373.08     21.99 o 
   2  -7   1      266.47      251.06     10.61 o 
   3  -7   1       14.38       18.60      2.62 o 
   4  -7   1      183.18      161.62     10.87 o 
   5  -7   1       29.49       24.20      6.41 o 
   6  -7   1      163.85      159.17      9.03 o 
   7  -7   1        0.01        0.86      2.76 o 
   8  -7   1        1.82        2.94      4.35 o 
   9  -7   1       13.44        9.50      4.13 o 
  -9  -6   1       15.20       11.71      5.79 o 
  -8  -6   1       23.03       27.02      7.81 o 
  -7  -6   1      106.71       98.70     10.62 o 
  -6  -6   1        0.53        1.63      2.30 o 
  -5  -6   1       42.33       41.34      7.32 o 
  -4  -6   1       14.17       15.86      5.84 o 
  -3  -6   1       60.32       58.97      5.84 o 
  -2  -6   1      343.89      355.64     12.45 o 
  -1  -6   1      219.22      216.16      8.83 o 
   0  -6   1      682.15      697.01     13.41 o 
   1  -6   1        3.17        6.63      3.23 o 
   2  -6   1      177.69      183.77      8.21 o 
   3  -6   1        1.73        1.88      1.46 o 
   4  -6   1      352.36      347.14     16.88 o 
   5  -6   1      225.00      216.59     10.05 o 
   6  -6   1        1.91        2.28      3.18 o 
   7  -6   1        1.12        0.66      2.65 o 
   8  -6   1       29.77       34.40      5.51 o 
   9  -6   1       12.13       12.82      4.14 o 
  -9  -5   1        0.96        2.12      2.77 o 
  -8  -5   1       16.02       15.69      5.52 o 
  -7  -5   1      141.41      129.91     12.75 o 
  -6  -5   1        0.07        0.75      1.92 o 
  -5  -5   1      360.61      356.32     13.45 o 
  -4  -5   1      224.46      216.56      9.48 o 
  -3  -5   1      340.95      320.80     11.16 o 
  -2  -5   1      510.41      524.42     11.39 o 
  -1  -5   1       38.77       29.79      3.59 o 
   0  -5   1       67.08       76.17      4.45 o 
   1  -5   1      500.91      475.58     20.60 o 
   2  -5   1      276.01      265.41     22.19 o 
   3  -5   1       81.66       69.42      3.72 o 
   4  -5   1       12.32       16.06      5.37 o 
   5  -5   1      229.29      216.96      9.42 o 
   6  -5   1        5.50        4.10      3.57 o 
   7  -5   1       50.98       48.62      5.57 o 
   8  -5   1       11.49       17.24      4.43 o 
   9  -5   1        2.39        3.43      3.03 o 
  10  -5   1       33.94       35.05      8.62 o 
  -9  -4   1       23.99       18.42      4.79 o 
  -8  -4   1        0.03        1.91      2.16 o 
  -7  -4   1      117.75      108.76      8.57 o 
  -6  -4   1       23.78       26.95      5.62 o 
  -5  -4   1      311.36      347.01     19.91 o 
  -4  -4   1       56.72       51.64      5.24 o 
  -3  -4   1       38.27       38.38      5.32 o 
  -2  -4   1      235.15      199.98     10.67 o 
  -1  -4   1     1383.12     1452.16     19.04 o 
   0  -4   1       99.59       92.92      4.16 o 
   1  -4   1      375.09      360.94     15.17 o 
   2  -4   1      376.37      393.82      8.87 o 
   3  -4   1      132.68       99.98      4.56 o 
   4  -4   1      596.05      619.71     13.14 o 
   5  -4   1       52.68       65.77      5.45 o 
   6  -4   1        5.92        4.21      4.22 o 
   7  -4   1       57.92       53.66      5.50 o 
   8  -4   1       66.10       56.74      5.74 o 
   9  -4   1        3.52        4.81      3.83 o 
  10  -4   1       43.95       50.76      8.17 o 
 -10  -3   1       31.92       35.48      8.71 o 
  -9  -3   1       84.19       73.44      6.20 o 
  -8  -3   1       36.22       35.42      5.87 o 
  -7  -3   1       95.55       94.21      6.51 o 
  -6  -3   1       18.33       18.19      3.95 o 
  -5  -3   1      125.96      132.74      8.67 o 
  -4  -3   1      193.33      192.91      6.45 o 
  -3  -3   1        3.81        4.84      1.95 o 
  -2  -3   1       69.33       63.50      2.69 o 
  -1  -3   1       27.59       23.30      2.36 o 
   0  -3   1      479.43      413.34      8.70 o 
   1  -3   1        0.46        0.39      1.08 o 
   2  -3   1        9.57       11.59      1.10 o 
   3  -3   1      147.66      116.65      6.54 o 
   4  -3   1      985.07     1094.15     19.44 o 
   5  -3   1       97.40       77.73      3.81 o 
   6  -3   1      543.07      551.86     11.99 o 
   7  -3   1        8.64        7.12      3.33 o 
   8  -3   1      122.68      122.51      7.79 o 
   9  -3   1        0.02        1.29      3.62 o 
  10  -3   1       39.13       34.25      5.45 o 
  11  -3   1        0.08        0.70      2.01 o 
 -10  -2   1        0.39        0.93      5.70 o 
  -9  -2   1       78.08       72.58      8.12 o 
  -8  -2   1       19.30       14.61      3.52 o 
  -7  -2   1       55.59       55.76      5.17 o 
  -6  -2   1      283.38      294.57     10.75 o 
  -5  -2   1        2.01        4.36      2.20 o 
  -4  -2   1      385.41      369.49     31.52 o 
  -3  -2   1      400.83      410.76      6.48 o 
  -2  -2   1      324.83      336.97     12.26 o 
  -1  -2   1      829.86      821.13     22.76 o 
   0  -2   1      418.20      397.87      7.95 o 
   1  -2   1      117.36      115.50      4.90 o 
   2  -2   1     3978.67     4167.02     33.13 o 
   3  -2   1       23.77       27.25      3.59 o 
   4  -2   1       50.70       58.46     10.38 o 
   5  -2   1       14.54       18.64      2.39 o 
   6  -2   1      137.69      135.94      7.26 o 
   7  -2   1      208.95      206.79      9.36 o 
   8  -2   1      738.22      757.96     22.27 o 
   9  -2   1        4.43        4.19      4.10 o 
  10  -2   1       24.78       25.59      5.96 o 
  11  -2   1       14.38       12.26      3.97 o 
  -9  -1   1       71.71       71.34      6.79 o 
  -8  -1   1        3.57        4.81      3.04 o 
  -7  -1   1        3.85        3.75      2.99 o 
  -6  -1   1        0.11        1.76      3.00 o 
  -5  -1   1      112.04       98.24      5.20 o 
  -4  -1   1      354.20      309.68      5.91 o 
  -3  -1   1       23.12       30.08      1.76 o 
  -2  -1   1      366.32      340.94      3.73 o 
  -1  -1   1        0.71        1.58      1.03 o 
   0  -1   1      361.52      337.68      4.64 o 
   1  -1   1       55.88       41.79      1.50 o 
   2  -1   1      362.20      343.78      2.97 o 
   3  -1   1     2705.58     2898.33     36.75 o 
   4  -1   1      186.38      171.04      3.73 o 
   5  -1   1       95.10      118.92      5.54 o 
   6  -1   1        0.05        1.25      2.60 o 
   7  -1   1        0.99        2.87      3.47 o 
   8  -1   1       38.95       41.15      7.11 o 
   9  -1   1       22.90       28.03      4.76 o 
  10  -1   1      348.87      372.99     13.56 o 
  11  -1   1       13.22       13.73      3.93 o 
  -9   0   1        1.17        1.92      2.10 o 
  -8   0   1        5.91        7.42      2.95 o 
  -7   0   1      193.27      201.45      8.14 o 
  -6   0   1       25.26       26.76      3.80 o 
  -5   0   1       63.28       60.05      3.63 o 
  -4   0   1       37.01       38.97      2.37 o 
  -3   0   1      170.41      138.14      2.71 o 
  -2   0   1     2679.01     2721.28     45.98 o 
  -1   0   1      715.21      679.44      6.18 o 
   1   0   1       30.68       10.05      1.73 o 
   2   0   1     3098.50     3204.55     19.07 o 
   3   0   1      322.12      344.37      5.77 o 
   4   0   1      384.06      376.57      5.41 o 
   5   0   1      207.41      191.86      6.60 o 
   6   0   1      170.84      144.58      7.08 o 
   7   0   1        0.01        1.30      2.68 o 
   8   0   1      150.05      148.93      8.13 o 
   9   0   1       36.84       34.52      4.93 o 
  10   0   1        5.88        5.93      3.35 o 
  11   0   1       86.33       91.35      9.75 o 
 -10   1   1        3.14        2.78      5.11 o 
  -9   1   1       18.46       19.81      3.93 o 
  -8   1   1       23.69       23.45      3.99 o 
  -7   1   1       74.10       70.56      5.30 o 
  -6   1   1      742.27      769.33     20.85 o 
  -5   1   1      442.12      444.69      7.28 o 
  -4   1   1        0.01        0.71      1.17 o 
  -3   1   1      231.18      218.01      3.57 o 
  -2   1   1        4.64        1.23      1.17 o 
  -1   1   1     2116.07     2062.68     22.07 o 
   0   1   1     2750.94     2876.65     11.24 o 
   1   1   1      335.90      282.06      5.06 o 
   2   1   1     5505.74     5717.74     57.56 o 
   3   1   1    12560.44    12723.56     63.51 o 
   4   1   1      998.95      971.10      9.68 o 
   5   1   1      500.79      511.00     27.33 o 
   6   1   1      241.35      244.96     12.16 o 
   7   1   1      337.20      328.94     15.79 o 
   8   1   1        7.34        8.33      3.80 o 
   9   1   1       48.00       48.57      5.27 o 
  10   1   1       10.19       12.78      4.53 o 
  11   1   1        0.59        1.54      2.34 o 
 -10   2   1       24.44       29.32      8.74 o 
  -9   2   1        1.81        3.44      2.72 o 
  -8   2   1      115.87       97.25      6.57 o 
  -7   2   1      307.30      291.65     10.24 o 
  -6   2   1      190.35      181.45      8.30 o 
  -5   2   1      569.12      582.69     18.62 o 
  -4   2   1     1281.55     1350.37     19.30 o 
  -3   2   1        2.54        1.74      0.64 o 
  -2   2   1        2.22        2.96      0.71 o 
  -1   2   1      194.08      207.96      1.99 o 
   0   2   1      154.20      154.95      4.28 o 
   1   2   1     1131.80     1123.80      7.75 o 
   2   2   1    27742.39    28088.15    342.20 o 
   3   2   1      511.76      495.37      7.22 o 
   4   2   1       48.04       43.51      2.33 o 
   5   2   1     1591.43     1711.81     28.57 o 
   6   2   1      545.48      556.71     22.25 o 
   7   2   1        0.90        5.43      4.17 o 
   8   2   1      216.56      218.33      9.75 o 
   9   2   1      145.50      144.19      8.66 o 
  10   2   1        6.37        8.09      3.67 o 
  11   2   1       49.26       49.48      6.75 o 
 -10   3   1       23.78       24.97      7.61 o 
  -9   3   1       32.89       31.32      5.43 o 
  -8   3   1        0.78        4.21      3.03 o 
  -7   3   1       60.58       58.46      3.58 o 
  -6   3   1       69.74       58.22      3.70 o 
  -5   3   1      267.76      267.76      6.75 o 
  -4   3   1      477.18      527.37      7.49 o 
  -3   3   1     2089.65     2277.50     26.08 o 
  -2   3   1       67.68       59.49      1.42 o 
  -1   3   1      647.54      659.58      8.94 o 
   0   3   1      487.57      480.38     10.66 o 
   1   3   1      831.67      866.44     17.32 o 
   2   3   1      406.73      402.14      6.22 o 
   3   3   1      371.01      324.56      5.77 o 
   4   3   1     2704.32     2659.50    155.75 o 
   5   3   1      199.23      207.46     10.36 o 
   6   3   1        4.86        7.59      4.27 o 
   7   3   1      158.49      173.23     19.76 o 
   8   3   1      214.15      211.25     36.02 o 
   9   3   1       32.28       28.61      5.64 o 
  10   3   1       63.16       60.21      7.12 o 
  11   3   1        5.76        5.17      8.37 o 
 -10   4   1       15.30        9.10      6.26 o 
  -9   4   1        7.82        7.88      3.32 o 
  -8   4   1      167.04      160.95      8.68 o 
  -7   4   1       19.85       14.68      3.88 o 
  -6   4   1       28.17       28.38      1.40 o 
  -5   4   1      182.16      196.41      8.16 o 
  -4   4   1      261.19      277.44      8.09 o 
  -3   4   1        0.42        1.78      1.28 o 
  -2   4   1       94.16      108.81      2.41 o 
  -1   4   1     2469.77     2560.59     27.29 o 
   0   4   1      949.07      928.56     21.98 o 
   1   4   1      412.79      394.02     10.92 o 
   2   4   1     1330.19     1350.41     41.85 o 
   3   4   1      265.03      293.57      9.82 o 
   4   4   1      228.63      257.15     11.91 o 
   5   4   1      880.00      866.03     22.11 o 
   6   4   1      172.25      151.60      9.38 o 
   7   4   1        0.60        1.76      2.68 o 
   8   4   1        3.01        3.74      4.09 o 
   9   4   1       41.02       41.89      5.80 o 
  10   4   1        2.75        3.38      3.40 o 
  -9   5   1        1.48        2.70      2.79 o 
  -8   5   1      252.07      246.45     12.79 o 
  -7   5   1      329.92      294.12     18.20 o 
  -6   5   1      115.46      108.35      6.76 o 
  -5   5   1      164.28      161.97      9.49 o 
  -4   5   1        0.36        1.28      2.42 o 
  -3   5   1      652.51      674.95     13.14 o 
  -2   5   1      374.93      404.42     11.80 o 
  -1   5   1      591.52      667.09     17.08 o 
   0   5   1       65.31       60.43      3.85 o 
   1   5   1     2854.32     2968.64    161.41 o 
   2   5   1      103.69       94.91      6.73 o 
   3   5   1      637.98      631.70     17.50 o 
   4   5   1       34.17       37.43      4.78 o 
   5   5   1      217.81      217.32     10.72 o 
   6   5   1       24.27       23.99      4.82 o 
   7   5   1      168.85      164.23      9.09 o 
   8   5   1        9.07       11.34      3.64 o 
   9   5   1       58.33       53.23      6.02 o 
  10   5   1       10.22       11.37      4.31 o 
  -9   6   1       89.91      104.57     13.62 o 
  -8   6   1        1.48        2.24      2.78 o 
  -7   6   1      125.66      111.57      7.33 o 
  -6   6   1       14.63       10.88      3.82 o 
  -5   6   1      243.19      217.76      9.27 o 
  -4   6   1      270.86      276.19     16.09 o 
  -3   6   1       83.31       72.97      5.10 o 
  -2   6   1       99.69       83.84      4.28 o 
  -1   6   1       20.98       23.50      3.45 o 
   0   6   1       27.15       29.72      3.94 o 
   1   6   1        5.86        1.77      2.45 o 
   2   6   1        4.72        6.21      6.43 o 
   3   6   1      372.64      388.83     12.84 o 
   4   6   1      358.49      333.25     12.79 o 
   5   6   1      488.03      539.92     28.09 o 
   6   6   1      233.27      248.52     15.04 o 
   7   6   1       71.98       63.29      6.56 o 
   8   6   1       55.64       52.15      6.02 o 
   9   6   1       68.07       68.02      7.23 o 
  10   6   1       13.66       17.31      5.28 o 
  -9   7   1       74.38       76.12     11.77 o 
  -8   7   1       30.10       39.33      5.45 o 
  -7   7   1       69.12       71.50      6.96 o 
  -6   7   1       13.62       14.18      4.81 o 
  -5   7   1      286.59      279.08     10.54 o 
  -4   7   1        6.36        3.27      3.66 o 
  -3   7   1        3.48        6.34      2.08 o 
  -2   7   1        2.46        2.26      1.25 o 
  -1   7   1       34.84       40.83      4.61 o 
   0   7   1       51.59       55.36      5.09 o 
   1   7   1      307.47      339.78     17.05 o 
   2   7   1       31.37       32.74      4.59 o 
   3   7   1       34.14       32.10      7.02 o 
   4   7   1        0.62        1.56      3.66 o 
   5   7   1      480.13      462.62     17.60 o 
   6   7   1       83.63       84.47      9.42 o 
   7   7   1       25.40       24.35      6.85 o 
   8   7   1        8.97        6.80      5.17 o 
   9   7   1       14.39       12.10      5.27 o 
  -8   8   1       53.94       57.39      6.84 o 
  -7   8   1        0.17        3.27      3.25 o 
  -6   8   1       71.94       85.39      7.20 o 
  -5   8   1       23.50       25.09      4.80 o 
  -4   8   1       85.05      104.58     40.36 o 
  -3   8   1      533.58      503.53     15.37 o 
  -2   8   1      357.35      369.35     12.06 o 
  -1   8   1        6.66       10.04      4.49 o 
   0   8   1       60.17       52.81      8.76 o 
   1   8   1        8.38        7.69      3.70 o 
   2   8   1      134.20      125.48      7.38 o 
   3   8   1       54.73       56.09      6.24 o 
   4   8   1        8.35        7.34      4.15 o 
   5   8   1        8.39        4.57      3.51 o 
   6   8   1        0.02        1.26      2.40 o 
   7   8   1        2.18        2.64      2.50 o 
   8   8   1       18.78       18.32      5.49 o 
  -7   9   1        6.79        2.09      3.08 o 
  -6   9   1       11.78        9.58      5.45 o 
  -5   9   1        2.27        2.49      2.93 o 
  -4   9   1      173.30      175.35     14.02 o 
  -3   9   1      140.64      118.93      7.87 o 
  -2   9   1       38.69       44.45      6.20 o 
  -1   9   1       56.53       47.55      8.15 o 
   0   9   1       15.08       14.63      4.17 o 
   1   9   1      188.85      199.00     13.78 o 
   2   9   1        0.46        1.30      2.84 o 
   3   9   1       76.69       77.24      6.87 o 
   4   9   1        0.33        1.73      2.89 o 
   5   9   1       12.91       12.64      4.58 o 
   6   9   1        6.20        1.01      3.42 o 
   7   9   1        3.29        2.97      3.49 o 
   8   9   1        7.40        9.88      5.88 o 
  -6  10   1        0.01        0.00      2.83 o 
  -5  10   1        0.13        0.75      2.54 o 
  -4  10   1        8.46        6.69      4.96 o 
  -3  10   1       13.14       17.84      4.00 o 
  -2  10   1       24.38       24.18      7.08 o 
  -1  10   1      115.11      114.50      8.07 o 
   0  10   1        7.16        4.78      3.42 o 
   1  10   1       50.68       45.52      6.14 o 
   2  10   1       26.42       23.92      4.66 o 
   3  10   1       11.04       21.89      5.01 o 
   4  10   1       15.11       14.92      4.68 o 
   5  10   1        1.03        3.85      3.24 o 
   6  10   1        8.56        7.66      4.75 o 
   7  10   1        0.00        1.49      3.48 o 
  -5  11   1        8.10        6.61      4.39 o 
  -4  11   1        0.16        2.75      8.62 o 
  -3  11   1        0.15        6.07      6.04 o 
  -2  11   1        0.28        1.61      2.92 o 
  -1  11   1       15.49       22.83      4.78 o 
   0  11   1       57.32       61.61      6.60 o 
   1  11   1      234.76      220.33     10.61 o 
   2  11   1      138.64      147.55      9.80 o 
   3  11   1       94.72      100.90      8.50 o 
   4  11   1        1.91        1.62      2.96 o 
   5  11   1        6.15        2.73      3.02 o 
  -3  12   1        0.53        2.56      3.15 o 
  -2  12   1       25.79       26.73      4.88 o 
  -1  12   1        0.52        0.97      2.55 o 
   0  12   1        2.61        3.38      3.04 o 
   1  12   1        2.10        4.43      3.26 o 
   2  12   1      253.01      271.76     13.93 o 
   3  12   1        2.41        9.19      4.73 o 
  -3 -11   2       23.82       32.72      8.74 o 
  -2 -11   2       23.39       22.02      4.89 o 
  -1 -11   2        1.98        2.75      4.02 o 
   0 -11   2       74.55       76.63      7.42 o 
   1 -11   2        4.76        5.61      3.40 o 
   2 -11   2      196.22      196.69     10.70 o 
   3 -11   2        0.35        0.83      2.86 o 
   4 -11   2        6.87       10.04      4.78 o 
  -4 -10   2        6.86        8.16      3.86 o 
  -3 -10   2      174.60      161.73     15.00 o 
  -2 -10   2      130.79      138.04      9.07 o 
  -1 -10   2        2.17        0.17      4.24 o 
   0 -10   2        0.00        0.63      2.98 o 
   1 -10   2        3.33        3.27      3.30 o 
   2 -10   2        3.97        6.92      3.67 o 
   3 -10   2       50.71       48.32      6.10 o 
   4 -10   2      228.55      319.11    119.47 o 
   5 -10   2       15.20       19.70      7.29 o 
   6 -10   2        3.50        5.31      7.16 o 
  -6  -9   2       10.12        9.59      3.88 o 
  -5  -9   2       55.80       50.61      9.30 o 
  -4  -9   2       76.90       90.81      7.94 o 
  -3  -9   2       29.42       32.97      5.44 o 
  -2  -9   2        0.35        1.93      3.85 o 
  -1  -9   2      525.23      525.08     22.75 o 
   0  -9   2      232.69      238.60     10.40 o 
   1  -9   2       23.61       28.17      4.77 o 
   2  -9   2        7.65        9.32      2.53 o 
   3  -9   2        0.65        2.93      3.41 o 
   4  -9   2        5.76       10.74      4.65 o 
   5  -9   2      127.18      132.35     11.29 o 
   6  -9   2       73.15       77.46      9.78 o 
   7  -9   2        0.35        3.51      4.69 o 
  -7  -8   2        5.87        8.01      5.28 o 
  -6  -8   2        3.27        5.39      4.02 o 
  -5  -8   2      211.65      226.14     15.42 o 
  -4  -8   2        3.58        5.26      3.71 o 
  -3  -8   2      321.93      320.96     12.93 o 
  -2  -8   2       42.33       38.62      5.19 o 
  -1  -8   2       29.43       28.07      4.70 o 
   0  -8   2      124.71      124.82      7.70 o 
   1  -8   2     1723.50     1758.24     29.72 o 
   2  -8   2      146.09      135.73      7.90 o 
   3  -8   2       39.12       35.25      3.16 o 
   4  -8   2      158.94      203.87     79.35 o 
   5  -8   2       20.98       19.41      7.16 o 
   6  -8   2       12.19       15.30      6.54 o 
   7  -8   2      126.59      128.36      8.37 o 
   8  -8   2       34.71       23.72      5.00 o 
  -7  -7   2        5.92        4.41      4.44 o 
  -6  -7   2       18.60       21.83      4.64 o 
  -5  -7   2        3.38        1.18      4.55 o 
  -4  -7   2       63.58       64.74      6.19 o 
  -3  -7   2      148.19      165.67      9.12 o 
  -2  -7   2        0.16        4.14      5.16 o 
  -1  -7   2      546.91      544.15     15.22 o 
   0  -7   2      137.65      129.70      8.56 o 
   1  -7   2        6.37        6.81      3.98 o 
   2  -7   2      431.38      433.29     27.55 o 
   3  -7   2     3102.77     3174.62     93.19 o 
   4  -7   2       23.12       19.51      9.45 o 
   5  -7   2      362.51      362.89     12.51 o 
   6  -7   2       60.19       62.40      8.97 o 
   7  -7   2       61.62       56.31      6.01 o 
   8  -7   2       69.35       67.77      7.25 o 
   9  -7   2       30.71       32.22      5.82 o 
  -8  -6   2        1.99        4.19      5.20 o 
  -7  -6   2       22.98       13.62     13.74 o 
  -6  -6   2       21.25       16.16      5.74 o 
  -5  -6   2       41.70       40.96      5.17 o 
  -4  -6   2      183.01      171.03      8.54 o 
  -3  -6   2       27.66       27.83      5.14 o 
  -2  -6   2      345.31      352.53     13.65 o 
  -1  -6   2      173.49      172.57      8.47 o 
   0  -6   2      127.81      134.59      7.63 o 
   1  -6   2       39.28       36.57      4.37 o 
   2  -6   2       11.44       11.02      3.72 o 
   3  -6   2       65.56       59.92      3.81 o 
   4  -6   2      635.32      622.90     12.59 o 
   5  -6   2      148.30      142.75      8.39 o 
   6  -6   2       93.91       89.01      7.59 o 
   7  -6   2       23.41       25.17      8.17 o 
   8  -6   2        6.65       10.12      4.04 o 
   9  -6   2       57.21       48.20      9.30 o 
  10  -6   2       18.52       16.66      4.59 o 
  -9  -5   2        0.02        2.64      6.21 o 
  -8  -5   2       19.98       12.61     10.08 o 
  -7  -5   2      161.99      162.55     12.25 o 
  -6  -5   2       65.45       66.04      6.41 o 
  -5  -5   2       30.16       30.65      7.31 o 
  -4  -5   2      291.52      282.11     11.64 o 
  -3  -5   2        0.36        1.66      2.41 o 
  -2  -5   2      430.50      424.24     13.16 o 
  -1  -5   2      349.15      335.74     10.81 o 
   0  -5   2      236.42      209.86     11.84 o 
   1  -5   2      123.53       96.29      6.67 o 
   2  -5   2       53.34       51.18      3.53 o 
   3  -5   2      591.45      555.63     13.79 o 
   4  -5   2        0.24        0.13      0.58 o 
   5  -5   2        2.48        2.61      3.84 o 
   6  -5   2      412.67      401.30     13.08 o 
   7  -5   2        0.03        1.55      3.53 o 
   8  -5   2      225.74      236.31     10.95 o 
   9  -5   2        3.01        5.06      6.24 o 
  10  -5   2       10.08       11.73      4.99 o 
  -8  -4   2       13.22       13.71      5.74 o 
  -7  -4   2        6.87        4.83      3.54 o 
  -6  -4   2       59.16       59.79      7.98 o 
  -5  -4   2      233.37      215.53      9.55 o 
  -4  -4   2      185.43      189.90      9.15 o 
  -3  -4   2        0.43        1.60      1.75 o 
  -2  -4   2      234.85      238.42      7.22 o 
  -1  -4   2      407.29      378.33     24.02 o 
   0  -4   2     2426.65     2419.75    148.11 o 
   1  -4   2     1183.08     1228.51     20.59 o 
   2  -4   2      162.10      130.70      3.89 o 
   3  -4   2        2.39        1.21      1.76 o 
   4  -4   2      460.99      417.60      9.37 o 
   5  -4   2        3.85        3.06      3.23 o 
   6  -4   2      116.38      105.21      8.27 o 
   7  -4   2      165.85      165.41      8.83 o 
   8  -4   2       18.69       22.05      7.33 o 
   9  -4   2       40.00       49.08      5.86 o 
  10  -4   2       61.81       66.42      6.81 o 
  -9  -3   2       92.44      107.10     13.31 o 
  -8  -3   2        3.04        8.28      3.15 o 
  -7  -3   2        9.92        9.37      3.78 o 
  -6  -3   2       59.53       58.47      6.83 o 
  -5  -3   2      185.48      193.45     17.77 o 
  -4  -3   2        6.54        3.60      3.00 o 
  -3  -3   2      780.83      794.22     12.52 o 
  -2  -3   2      681.57      611.71     33.25 o 
  -1  -3   2      444.76      410.47     15.12 o 
   0  -3   2        1.77        2.34      0.89 o 
   1  -3   2     3349.16     3540.96     25.56 o 
   2  -3   2      126.79      122.10      2.70 o 
   3  -3   2      143.32      123.69      3.39 o 
   4  -3   2      477.30      455.58      9.38 o 
   5  -3   2       15.35       11.99      1.67 o 
   6  -3   2      157.77      150.03      4.81 o 
   7  -3   2       67.50       64.91      8.99 o 
   8  -3   2       46.20       48.28      7.72 o 
   9  -3   2       84.50       80.80      7.44 o 
  10  -3   2        9.60       12.88      4.32 o 
  11  -3   2       19.14       25.37      5.57 o 
  -9  -2   2       11.10       18.23      9.07 o 
  -8  -2   2        2.55        0.63      1.76 o 
  -7  -2   2        5.06        7.75      3.03 o 
  -6  -2   2       66.58       66.07      5.95 o 
  -5  -2   2       24.21       23.96      3.57 o 
  -4  -2   2       47.85       46.02      3.68 o 
  -3  -2   2      149.74      136.37      5.53 o 
  -2  -2   2      168.23      160.01      3.89 o 
  -1  -2   2      601.78      585.87     14.13 o 
   0  -2   2      801.51      769.62      6.11 o 
   1  -2   2      391.92      396.06      3.92 o 
   2  -2   2      277.93      283.21      5.86 o 
   3  -2   2       47.43       35.53      6.67 o 
   4  -2   2        0.13        0.66      1.96 o 
   5  -2   2      166.22      151.50      6.26 o 
   6  -2   2      192.68      204.38      8.90 o 
   7  -2   2      166.64      171.98     14.04 o 
   8  -2   2        4.26        2.55      4.54 o 
   9  -2   2        7.78       11.64      4.03 o 
  10  -2   2      112.33       99.35      7.80 o 
  11  -2   2       11.02        9.65      3.87 o 
 -10  -1   2       16.77       22.58     10.53 o 
  -9  -1   2      210.12      228.38     19.16 o 
  -8  -1   2       84.74       80.30      5.73 o 
  -7  -1   2      158.50      170.30      7.27 o 
  -6  -1   2       51.75       48.31      5.08 o 
  -5  -1   2      362.67      350.74      8.57 o 
  -4  -1   2      328.28      312.44      5.53 o 
  -3  -1   2     1770.94     1940.86     24.32 o 
  -2  -1   2       23.92       29.39      2.70 o 
  -1  -1   2     1815.24     1842.97     14.77 o 
   0  -1   2     1722.19     1839.16     17.71 o 
   1  -1   2     1286.99     1334.22     17.19 o 
   2  -1   2     2559.97     2638.87     25.68 o 
   3  -1   2       24.34       22.81      1.22 o 
   4  -1   2       20.97       23.75      1.53 o 
   5  -1   2      710.24      675.08     13.61 o 
   6  -1   2      159.62      161.28      6.89 o 
   7  -1   2       20.57       23.08      4.98 o 
   8  -1   2        9.09       10.70      4.37 o 
   9  -1   2       14.90       12.25      3.90 o 
  10  -1   2       49.04       53.32      6.37 o 
  11  -1   2       18.42       22.67      5.24 o 
 -10   0   2        5.65        4.94      5.11 o 
  -9   0   2       28.11       34.52     10.39 o 
  -8   0   2       29.02       32.83      4.18 o 
  -7   0   2      198.19      212.34      7.65 o 
  -6   0   2       51.47       53.97      5.13 o 
  -5   0   2      187.70      196.95      6.21 o 
  -4   0   2      116.93      112.14      4.38 o 
  -3   0   2      718.40      724.75     31.12 o 
  -2   0   2     2591.82     2653.24     29.77 o 
  -1   0   2        4.51        6.68      0.62 o 
   0   0   2     3337.09     3393.81     50.91 o 
   1   0   2      300.59      297.22      2.93 o 
   2   0   2      573.82      561.13      5.30 o 
   3   0   2      656.23      668.57      4.98 o 
   4   0   2      664.21      639.60      8.78 o 
   5   0   2       46.62       54.21      6.29 o 
   6   0   2      100.68       94.31      6.69 o 
   7   0   2      302.38      319.78     14.28 o 
   8   0   2        2.88        2.38      3.60 o 
   9   0   2        3.07        3.39      3.31 o 
  10   0   2       98.56       95.32      7.93 o 
  11   0   2        6.53       10.36      4.38 o 
 -10   1   2       14.11        9.63      6.60 o 
  -9   1   2       21.83       20.36      7.02 o 
  -8   1   2       57.93       52.62      4.74 o 
  -7   1   2       80.26       72.10      5.11 o 
  -6   1   2       30.41       30.49      2.58 o 
  -5   1   2      131.70      120.14      4.23 o 
  -4   1   2        2.61        3.14      1.61 o 
  -3   1   2      405.77      412.12      7.16 o 
  -2   1   2      116.55      100.40      1.65 o 
  -1   1   2        6.60        9.07      0.70 o 
   0   1   2     1096.44     1118.04      5.57 o 
   1   1   2       44.70       48.37      1.44 o 
   2   1   2     1093.32     1100.24      5.42 o 
   3   1   2      430.75      439.50      5.31 o 
   4   1   2       77.63       73.42      2.43 o 
   5   1   2     2116.52     2358.14     43.48 o 
   6   1   2       12.18       15.52      3.28 o 
   7   1   2        8.84        7.34      3.48 o 
   8   1   2        1.05        1.93      2.90 o 
   9   1   2       54.65       57.78      5.86 o 
  10   1   2        5.12        6.23      3.56 o 
  11   1   2        1.40        4.06      3.62 o 
 -10   2   2       65.02       68.48     13.00 o 
  -9   2   2        0.06        3.43      6.54 o 
  -8   2   2        2.08        2.07      1.54 o 
  -7   2   2        1.68        0.69      1.55 o 
  -6   2   2       25.50       26.64      3.75 o 
  -5   2   2        3.30        5.72      1.44 o 
  -4   2   2       29.39       24.12      1.85 o 
  -3   2   2      298.41      298.21      5.04 o 
  -2   2   2      416.46      420.04      4.54 o 
  -1   2   2      523.74      481.67      7.16 o 
   0   2   2      142.07      160.18      1.98 o 
   1   2   2     3198.32     3257.72     14.72 o 
   2   2   2       84.12       75.10      1.83 o 
   3   2   2       69.60       76.67      2.29 o 
   4   2   2      840.83      869.09     10.24 o 
   5   2   2       95.67       97.81      5.09 o 
   6   2   2        0.05        0.53      2.33 o 
   7   2   2      705.26      722.95     19.52 o 
   8   2   2       91.86       82.39      6.23 o 
   9   2   2       23.11       18.50      4.70 o 
  10   2   2       21.47       22.78      5.05 o 
  11   2   2        3.06        7.59      4.13 o 
 -10   3   2       15.21       16.74      7.05 o 
  -9   3   2       19.56       23.37      8.68 o 
  -8   3   2       31.03       31.45      4.36 o 
  -7   3   2       22.50       20.98      2.69 o 
  -6   3   2       57.28       56.50      3.44 o 
  -5   3   2        0.50        1.02      0.98 o 
  -4   3   2      458.26      467.93      5.65 o 
  -3   3   2      277.27      293.85      4.44 o 
  -2   3   2      393.62      432.28      8.23 o 
  -1   3   2      913.56      947.12     11.82 o 
   0   3   2       11.37        8.94      0.98 o 
   1   3   2       93.65       83.75      1.97 o 
   2   3   2      894.60      879.66     10.95 o 
   3   3   2     2049.20     2059.49     40.55 o 
   4   3   2     2178.72     2325.27     45.59 o 
   5   3   2     2258.92     2640.54    174.37 o 
   6   3   2      841.64      956.10     87.79 o 
   7   3   2       59.26       65.31      6.99 o 
   8   3   2        0.89        2.56      4.07 o 
   9   3   2      203.39      203.78     15.45 o 
  10   3   2       67.26       55.09      7.29 o 
  11   3   2       53.63       55.32     12.39 o 
  -9   4   2        6.91        4.89      5.84 o 
  -8   4   2      139.55      145.45      8.25 o 
  -7   4   2        1.14        2.92      2.73 o 
  -6   4   2        2.90        4.28      1.32 o 
  -5   4   2        0.63        2.18      1.21 o 
  -4   4   2       83.09       76.82      2.56 o 
  -3   4   2      746.23      753.17      7.85 o 
  -2   4   2     2052.62     2191.91     18.53 o 
  -1   4   2       52.72       63.84      2.01 o 
   0   4   2      378.58      374.77      7.55 o 
   1   4   2      300.38      297.27      4.47 o 
   2   4   2        0.09        0.98      1.07 o 
   3   4   2     1056.65     1131.26     39.64 o 
   4   4   2     2594.96     2708.99    112.21 o 
   5   4   2        1.34        1.44      2.68 o 
   6   4   2       25.43       21.15      3.92 o 
   7   4   2      489.11      506.55     15.24 o 
   8   4   2      138.12      124.57      7.90 o 
   9   4   2       19.69       15.13      4.42 o 
  10   4   2        3.50        5.57      3.16 o 
  11   4   2      141.79      153.58     10.50 o 
  -9   5   2       24.38       33.28      9.33 o 
  -8   5   2       51.94       54.97      5.86 o 
  -7   5   2       95.49       93.06      6.98 o 
  -6   5   2      185.03      198.79      8.37 o 
  -5   5   2        0.91        2.36      3.19 o 
  -4   5   2        2.44        2.98      3.21 o 
  -3   5   2        2.44        4.67      2.43 o 
  -2   5   2      240.65      286.42      8.44 o 
  -1   5   2     2414.06     2450.12     36.23 o 
   0   5   2       84.31       66.72      3.41 o 
   1   5   2       96.53      113.92      3.60 o 
   2   5   2      156.47      162.37      4.97 o 
   3   5   2       79.60       81.01      4.44 o 
   4   5   2       35.16       34.53      4.30 o 
   5   5   2      111.78      115.64      6.80 o 
   6   5   2      292.61      300.04     11.83 o 
   7   5   2       20.84       23.91      5.69 o 
   8   5   2       55.17       62.49      6.33 o 
   9   5   2       56.82       51.77      6.36 o 
  10   5   2       39.76       41.44      6.09 o 
  -9   6   2        4.60        2.13      4.16 o 
  -8   6   2        0.38        1.99      3.90 o 
  -7   6   2        2.75        5.39      4.11 o 
  -6   6   2      646.19      603.26     17.98 o 
  -5   6   2       39.24       28.62      4.46 o 
  -4   6   2      671.27      663.41     23.93 o 
  -3   6   2       27.50       31.44      1.94 o 
  -2   6   2        1.94        3.25      1.41 o 
  -1   6   2        2.62        6.31      2.35 o 
   0   6   2      448.54      540.28     15.87 o 
   1   6   2     2081.99     2194.42     28.90 o 
   2   6   2        4.03        1.65      1.65 o 
   3   6   2        6.68        5.65      3.23 o 
   4   6   2      953.33     1013.19     78.66 o 
   5   6   2       59.92       61.46      6.51 o 
   6   6   2      110.25      107.91      7.83 o 
   7   6   2      350.47      363.62     14.57 o 
   8   6   2       30.01       23.34      4.60 o 
   9   6   2        0.01        0.48      2.86 o 
  10   6   2        5.30        9.77      6.38 o 
  -8   7   2       65.64       71.18     10.98 o 
  -7   7   2        2.70        6.14      3.43 o 
  -6   7   2       89.33       86.15      6.38 o 
  -5   7   2      378.62      337.77     11.15 o 
  -4   7   2      185.99      169.96     11.85 o 
  -3   7   2      246.63      242.82      5.93 o 
  -2   7   2      319.52      298.75     12.01 o 
  -1   7   2      346.99      322.16     12.34 o 
   0   7   2        5.17        8.66      3.43 o 
   1   7   2      570.22      583.32     16.43 o 
   2   7   2       60.53       51.34      4.50 o 
   3   7   2      873.47      916.00     27.81 o 
   4   7   2       25.77       19.78      4.86 o 
   5   7   2       34.89       36.53      6.55 o 
   6   7   2       85.03       90.45      7.68 o 
   7   7   2       11.28       17.50      5.53 o 
   8   7   2       20.06       19.25      5.43 o 
   9   7   2       44.96       42.71      6.80 o 
  -8   8   2       55.55       61.54     10.25 o 
  -7   8   2       11.00       13.88      4.28 o 
  -6   8   2       62.58       60.37      6.11 o 
  -5   8   2      136.98      129.64      8.16 o 
  -4   8   2       41.54       62.49     24.09 o 
  -3   8   2      566.37      511.04     20.76 o 
  -2   8   2      190.40      189.37     12.81 o 
  -1   8   2      809.30      758.41     20.22 o 
   0   8   2      381.72      377.50     13.20 o 
   1   8   2       26.74       27.80      4.30 o 
   2   8   2       50.42       49.24      5.41 o 
   3   8   2        0.00        1.98      3.25 o 
   4   8   2        5.08        2.96      2.75 o 
   5   8   2       66.03       64.43      7.24 o 
   6   8   2       20.64       19.26      4.93 o 
   7   8   2       33.36       36.30      7.12 o 
   8   8   2      168.49      162.53     11.78 o 
   9   8   2       27.87       27.55      7.27 o 
  -7   9   2       33.40       23.99      4.67 o 
  -6   9   2        0.04        0.50      2.78 o 
  -5   9   2      164.96      169.98     10.03 o 
  -4   9   2       10.42       23.09     10.81 o 
  -3   9   2      304.55      288.80     17.19 o 
  -2   9   2      143.61      125.03      7.67 o 
  -1   9   2      122.02      109.11      7.46 o 
   0   9   2       41.21       41.26      5.56 o 
   1   9   2       12.96       12.61      3.97 o 
   2   9   2        0.69        2.37      3.02 o 
   3   9   2       33.82       37.55      5.23 o 
   4   9   2       12.99       14.24      4.30 o 
   5   9   2       22.06       20.88      5.32 o 
   6   9   2       16.63       13.50      4.68 o 
   7   9   2       29.71       24.08      5.90 o 
   8   9   2        3.40        3.81      3.41 o 
  -6  10   2        0.43        1.43      2.51 o 
  -5  10   2       18.84       22.22      7.08 o 
  -4  10   2       28.63       59.09     19.75 o 
  -3  10   2       85.56       76.39      8.44 o 
  -2  10   2       49.99       56.99      6.14 o 
  -1  10   2      257.88      250.27     10.52 o 
   0  10   2       10.52        8.99      3.56 o 
   1  10   2        8.32       10.20      3.74 o 
   2  10   2        0.23        1.73      2.93 o 
   3  10   2       14.28       19.74      4.24 o 
   4  10   2       99.20      109.47      8.08 o 
   5  10   2       13.83       20.33      4.64 o 
   6  10   2       85.28       91.73      9.27 o 
   7  10   2       67.33       59.33      8.62 o 
  -5  11   2       42.15       39.66      5.46 o 
  -4  11   2        0.08        1.44      3.97 o 
  -3  11   2        3.39        4.95      3.87 o 
  -2  11   2       30.21       34.29      6.07 o 
  -1  11   2       23.58       17.94      5.32 o 
   0  11   2       24.79       29.34      5.43 o 
   1  11   2       11.62        8.70      4.40 o 
   2  11   2        1.99        4.47      3.30 o 
   3  11   2       42.77       39.11      6.17 o 
   4  11   2        0.66        2.08      2.66 o 
   5  11   2       69.61       89.40     10.62 o 
   6  11   2       18.06       28.78      5.79 o 
  -3  12   2       32.68       25.96      6.60 o 
  -2  12   2       11.69       13.78      3.88 o 
  -1  12   2        0.11        1.87      3.14 o 
   0  12   2        0.43        1.42      2.66 o 
   1  12   2       22.04       13.46      3.79 o 
   2  12   2        3.21        5.44      3.45 o 
   3  12   2        0.20        1.68      2.83 o 
   4  12   2       15.88       13.00      4.02 o 
  -1 -11   3        0.16        2.26      3.02 o 
   0 -11   3        2.63        5.63      4.28 o 
   1 -11   3        2.50        4.98      4.06 o 
   2 -11   3       18.49       26.96      5.49 o 
   3 -11   3       60.78       73.52     40.31 o 
   4 -11   3       38.82       42.51      6.02 o 
  -3 -10   3       28.88       27.19      5.46 o 
  -2 -10   3        9.39        9.10      4.14 o 
  -1 -10   3        0.15        2.52      2.90 o 
   1 -10   3       11.35        9.11      2.70 o 
   2 -10   3        0.41        1.64      2.71 o 
   3 -10   3       79.31      107.83     53.70 o 
   4 -10   3        0.07        2.66      4.40 o 
   5 -10   3      120.84      141.85     10.53 o 
   6 -10   3       10.30       11.21      5.09 o 
  -5  -9   3        5.41        5.98      6.15 o 
  -4  -9   3       11.54       11.36      3.81 o 
  -3  -9   3      177.65      177.83     12.51 o 
  -2  -9   3        0.13        1.40      2.90 o 
  -1  -9   3        4.01        9.06      4.18 o 
   0  -9   3       32.78       32.08      6.83 o 
   1  -9   3        0.13        0.45      3.43 o 
   2  -9   3       24.41       27.41      3.55 o 
   3  -9   3       28.09       22.26      4.61 o 
   4  -9   3      106.60      147.06     51.82 o 
   5  -9   3       23.38       32.71      6.39 o 
   6  -9   3        9.74        6.31      4.60 o 
   7  -9   3      123.40      132.74     10.08 o 
  -6  -8   3       51.36       65.16     13.15 o 
  -5  -8   3       23.17       22.24      4.79 o 
  -4  -8   3       11.69        8.58      3.87 o 
  -3  -8   3       35.73       35.75      5.21 o 
  -2  -8   3       81.70       75.02      6.85 o 
  -1  -8   3      409.19      432.10     15.82 o 
   0  -8   3        0.56        3.20      4.35 o 
   1  -8   3        7.35        7.59      3.60 o 
   2  -8   3        3.86        2.85      2.07 o 
   3  -8   3        4.55        6.82      2.19 o 
   4  -8   3        8.03        6.69      4.79 o 
   5  -8   3       48.53       48.35      6.30 o 
   6  -8   3      101.63       97.51      8.05 o 
   7  -8   3        0.88        1.01      2.88 o 
   8  -8   3        3.13        3.69      4.05 o 
  -7  -7   3       20.94       20.14      7.39 o 
  -6  -7   3        5.88        8.34      7.19 o 
  -5  -7   3       59.31       57.71      6.91 o 
  -4  -7   3        6.14        4.71      2.92 o 
  -3  -7   3       22.37       19.76      4.08 o 
  -2  -7   3        0.42        3.56      4.42 o 
  -1  -7   3       34.80       34.49      5.34 o 
   0  -7   3       89.06       85.39      9.18 o 
   1  -7   3      815.45      827.06     19.52 o 
   2  -7   3       89.76       85.39      5.21 o 
   3  -7   3      584.92      602.14     12.46 o 
   4  -7   3       18.45       13.37      2.26 o 
   5  -7   3        4.72        3.58      3.48 o 
   6  -7   3        1.28        0.80      2.98 o 
   7  -7   3       36.99       41.69      7.85 o 
   8  -7   3        2.26        3.99      6.57 o 
   9  -7   3        2.00        3.66      3.14 o 
  -7  -6   3        7.00        8.93      7.25 o 
  -6  -6   3        0.37        0.95      4.49 o 
  -5  -6   3       31.90       30.85      4.98 o 
  -4  -6   3       80.97       75.07      6.33 o 
  -3  -6   3      926.14      979.80     39.69 o 
  -2  -6   3       92.91       90.76      6.44 o 
  -1  -6   3      162.47      146.37      9.16 o 
   0  -6   3       14.04       13.62      3.89 o 
   1  -6   3      107.06      107.06      7.53 o 
   2  -6   3      450.28      447.74     11.58 o 
   3  -6   3     1889.15     2008.33     35.36 o 
   4  -6   3       35.86       35.17      3.13 o 
   5  -6   3      168.89      157.78      9.19 o 
   6  -6   3      485.21      491.05     14.34 o 
   7  -6   3        0.00        1.24      3.99 o 
   8  -6   3       38.93       33.51      8.82 o 
   9  -6   3      102.12      113.04      8.42 o 
  10  -6   3        0.23        1.42      2.91 o 
  -8  -5   3       20.16       19.80      7.89 o 
  -7  -5   3       18.25       19.01      4.62 o 
  -6  -5   3       30.69       34.52      4.82 o 
  -5  -5   3       61.65       57.40      5.32 o 
  -4  -5   3      310.48      328.88     12.03 o 
  -3  -5   3      210.45      221.92      9.85 o 
  -2  -5   3      764.63      773.33     21.53 o 
  -1  -5   3      476.84      481.37     14.94 o 
   0  -5   3       46.50       39.85      4.44 o 
   1  -5   3       67.34       58.84      5.36 o 
   2  -5   3       15.85       19.31      2.71 o 
   3  -5   3       28.13       36.69      9.91 o 
   4  -5   3      147.32      144.60      5.55 o 
   5  -5   3     2026.00     1999.48     56.94 o 
   6  -5   3       17.53       23.93      7.24 o 
   7  -5   3      129.30      120.15      8.61 o 
   8  -5   3       15.65       13.82      4.81 o 
   9  -5   3       12.12       13.40      5.16 o 
  10  -5   3       40.12       51.61      7.42 o 
  -8  -4   3        0.08        4.16      7.39 o 
  -7  -4   3      165.06      163.01     10.54 o 
  -6  -4   3       65.05       61.90      8.38 o 
  -5  -4   3       75.18       68.21      7.05 o 
  -4  -4   3      109.24      112.37      8.02 o 
  -3  -4   3       17.59       19.92      3.83 o 
  -2  -4   3        0.58        2.37      3.06 o 
  -1  -4   3        9.83       14.00      3.14 o 
   0  -4   3     1282.68     1418.06     27.05 o 
   1  -4   3      288.36      280.57      7.95 o 
   2  -4   3      696.88      683.69     10.24 o 
   3  -4   3        5.32        5.29      2.12 o 
   4  -4   3      264.23      256.45      6.83 o 
   5  -4   3        4.16        4.44      1.71 o 
   6  -4   3      276.00      265.53     11.61 o 
   7  -4   3      414.13      432.02     20.73 o 
   8  -4   3        4.46        5.30      3.14 o 
   9  -4   3       41.54       33.23      5.60 o 
  10  -4   3       16.67       21.23      5.29 o 
  -9  -3   3       57.63       55.53     11.38 o 
  -8  -3   3        0.35        2.64      4.72 o 
  -7  -3   3       81.74       79.18      6.78 o 
  -6  -3   3        1.03        1.43      2.69 o 
  -5  -3   3      307.85      313.59     13.18 o 
  -4  -3   3       90.29       80.49      6.39 o 
  -3  -3   3        0.22        1.60      1.15 o 
  -2  -3   3     1130.53     1119.95     35.89 o 
  -1  -3   3       11.12        8.46      2.30 o 
   0  -3   3      165.42      153.44     11.38 o 
   1  -3   3      228.99      230.70      5.16 o 
   3  -3   3      384.88      365.96      8.17 o 
   4  -3   3     1733.33     1906.17     39.30 o 
   5  -3   3      637.01      634.08     18.10 o 
   6  -3   3       56.85       48.77      2.96 o 
   7  -3   3       20.29       15.71      5.15 o 
   8  -3   3      491.03      513.22     14.81 o 
   9  -3   3        2.12        3.34      3.64 o 
  10  -3   3       65.05       70.65      7.15 o 
  11  -3   3        0.07        0.04      2.40 o 
  -9  -2   3       50.15       46.06     10.59 o 
  -8  -2   3      250.40      308.16     22.81 o 
  -7  -2   3       24.88       24.64      6.27 o 
  -6  -2   3      217.84      226.98     32.50 o 
  -5  -2   3      230.05      201.91      6.76 o 
  -4  -2   3       87.93       83.10      3.61 o 
  -3  -2   3       81.07       68.03      4.22 o 
  -2  -2   3      443.05      414.25      6.68 o 
  -1  -2   3       84.06      104.94      3.39 o 
   0  -2   3     2367.33     2459.26     41.86 o 
   1  -2   3      514.73      505.84      7.85 o 
   2  -2   3     1838.52     1931.97     13.53 o 
   3  -2   3     2390.05     2585.42     22.39 o 
   4  -2   3      120.70      110.75      3.08 o 
   5  -2   3      821.57      844.75     14.27 o 
   6  -2   3      824.80      878.75     23.01 o 
   7  -2   3      224.91      217.57     10.28 o 
   8  -2   3      146.39      150.76      9.44 o 
   9  -2   3        0.07        2.21      3.63 o 
  10  -2   3       29.79       26.50      5.28 o 
  11  -2   3       21.92       23.99      4.93 o 
  -9  -1   3       31.61       34.10     11.88 o 
  -8  -1   3       11.90       10.45      6.04 o 
  -7  -1   3      234.02      222.39      8.97 o 
  -6  -1   3      136.36      126.54      5.76 o 
  -5  -1   3        9.94        8.09      2.36 o 
  -4  -1   3      610.01      705.50     20.18 o 
  -3  -1   3      149.76      137.54     16.71 o 
  -2  -1   3       30.22       34.12      2.31 o 
  -1  -1   3      289.88      282.52      8.28 o 
   0  -1   3      789.02      734.83     11.40 o 
   1  -1   3       34.31       37.33      1.40 o 
   2  -1   3      398.55      401.61      3.48 o 
   3  -1   3     4056.02     4390.01     41.39 o 
   4  -1   3       95.12       94.20      2.55 o 
   5  -1   3       10.57       12.84      1.83 o 
   6  -1   3      415.30      412.79     10.25 o 
   7  -1   3      456.48      474.71     15.02 o 
   8  -1   3      636.18      685.99     18.69 o 
   9  -1   3      390.15      382.07     14.61 o 
  10  -1   3        0.85        2.72      3.14 o 
  11  -1   3       17.65       17.49      4.21 o 
  -9   0   3       39.49       44.01     10.98 o 
  -8   0   3      202.12      205.13     17.50 o 
  -7   0   3       76.60       74.00      5.18 o 
  -6   0   3        0.20        1.10      2.27 o 
  -5   0   3       41.53       43.50      3.63 o 
  -4   0   3      435.61      424.72     15.48 o 
  -3   0   3      300.87      283.87      8.02 o 
  -2   0   3      934.07      991.78      9.97 o 
  -1   0   3        2.73        1.55      0.59 o 
   0   0   3     3983.38     4209.71     27.38 o 
   1   0   3      394.48      378.15      3.32 o 
   2   0   3     3163.41     3451.03     23.27 o 
   3   0   3       11.95       13.92      1.07 o 
   4   0   3      648.44      655.49      7.21 o 
   5   0   3     1237.90     1248.40     15.24 o 
   6   0   3        6.36        6.07      3.40 o 
   7   0   3       32.46       31.13      5.02 o 
   8   0   3      183.21      191.92      9.25 o 
   9   0   3       80.75       81.44      7.12 o 
  10   0   3       36.20       37.17      5.98 o 
  11   0   3       60.66       54.97      6.20 o 
  -9   1   3       53.71       52.89      9.44 o 
  -8   1   3        3.95        3.96      3.65 o 
  -7   1   3      278.68      292.52     14.31 o 
  -6   1   3        0.06        1.69      2.54 o 
  -5   1   3      313.31      310.95      9.95 o 
  -4   1   3      152.10      156.80      3.80 o 
  -3   1   3      184.68      161.03      3.52 o 
  -2   1   3       85.00       79.31      3.63 o 
  -1   1   3      159.74      171.56      3.05 o 
   0   1   3     1431.55     1508.19     11.67 o 
   1   1   3    10207.04    10655.96     37.72 o 
   2   1   3      520.06      489.88      3.96 o 
   3   1   3       28.37       35.33      1.68 o 
   4   1   3       24.08       17.49      1.30 o 
   5   1   3       54.45       50.56      2.60 o 
   6   1   3       85.66       79.55      6.04 o 
   7   1   3      432.34      439.53     14.69 o 
   8   1   3       13.72       12.62      3.81 o 
   9   1   3        0.08        1.06      3.31 o 
  10   1   3        3.97        4.81      3.62 o 
  11   1   3       14.15       15.59      4.21 o 
  -9   2   3        8.06        8.76      6.88 o 
  -8   2   3       67.43       78.00      7.05 o 
  -7   2   3      244.09      227.36     12.10 o 
  -6   2   3       81.47       80.77      3.86 o 
  -5   2   3        1.42        1.41      1.93 o 
  -4   2   3       19.94       24.98      2.19 o 
  -3   2   3      291.61      297.09      4.16 o 
  -2   2   3      161.54      174.47      2.68 o 
  -1   2   3      844.82      821.66      4.67 o 
   0   2   3      620.78      609.39      6.87 o 
   1   2   3      104.13      104.97      1.61 o 
   2   2   3      346.89      347.40      2.24 o 
   3   2   3      523.02      495.47      5.62 o 
   4   2   3       46.99       49.24      2.26 o 
   5   2   3      324.03      297.97      6.04 o 
   6   2   3       88.06       99.04     10.06 o 
   7   2   3        5.69        6.01      3.12 o 
   8   2   3       69.44       70.05      6.12 o 
   9   2   3       13.24       16.44      4.24 o 
  10   2   3        0.32        1.22      2.49 o 
  11   2   3        7.36        6.16      3.81 o 
  -9   3   3       39.86       44.27      8.71 o 
  -8   3   3       55.02       64.10     10.84 o 
  -7   3   3        1.25        1.60      1.67 o 
  -6   3   3        6.02        4.38      1.80 o 
  -5   3   3        0.88        0.79      1.49 o 
  -4   3   3      146.96      139.45      4.65 o 
  -3   3   3        1.20        5.09      1.45 o 
  -2   3   3      230.48      230.06      3.27 o 
  -1   3   3      579.32      630.83      9.38 o 
   0   3   3      210.37      197.85      2.36 o 
   1   3   3       66.44       69.87      1.73 o 
   2   3   3     1025.18     1016.91     14.95 o 
   3   3   3      599.52      610.18     11.42 o 
   4   3   3        3.15        4.05      1.32 o 
   5   3   3      324.16      365.43     22.75 o 
   6   3   3       12.93       16.21      3.50 o 
   7   3   3      441.58      454.99     14.33 o 
   8   3   3      212.81      204.00      9.86 o 
   9   3   3        4.84        5.20      4.06 o 
  10   3   3       11.71       13.27      4.52 o 
  11   3   3        7.82        4.03      3.36 o 
  -9   4   3      106.14      108.76     14.32 o 
  -8   4   3      245.58      260.43     17.95 o 
  -7   4   3        3.95        7.15      3.22 o 
  -6   4   3      121.35      117.17      4.39 o 
  -5   4   3       19.50       18.23      2.10 o 
  -4   4   3        2.23        4.88      1.13 o 
  -3   4   3        0.64        2.80      1.28 o 
  -2   4   3       20.58       35.66      1.80 o 
  -1   4   3        1.82        0.91      0.65 o 
   0   4   3       70.42       69.56      2.04 o 
   1   4   3      665.71      670.71     14.23 o 
   2   4   3      116.63      124.78      3.13 o 
   3   4   3     1470.16     1485.96     52.11 o 
   4   4   3       14.53       13.59      1.79 o 
   5   4   3      225.45      221.84      7.56 o 
   6   4   3      129.91      122.70      7.04 o 
   7   4   3       53.49       50.82      5.78 o 
   8   4   3      123.21      102.41      6.95 o 
   9   4   3      375.01      375.49     13.91 o 
  10   4   3      149.78      129.42      8.50 o 
  11   4   3        0.54        2.25      2.42 o 
  -9   5   3       46.37       50.45      9.89 o 
  -8   5   3      162.89      171.25     15.67 o 
  -7   5   3        8.38        4.47      2.84 o 
  -6   5   3       55.72       57.91      5.38 o 
  -5   5   3       82.78       83.26      3.44 o 
  -4   5   3      102.63      102.90      4.91 o 
  -3   5   3        4.93        2.18      1.31 o 
  -2   5   3      202.82      185.31      4.76 o 
  -1   5   3      164.42      155.68      4.52 o 
   0   5   3      446.49      433.72      7.33 o 
   1   5   3      365.83      342.94      5.34 o 
   2   5   3       17.93       17.31      1.96 o 
   3   5   3        5.80        5.68      1.39 o 
   4   5   3      691.42      703.74     13.88 o 
   5   5   3      923.02      983.48     46.78 o 
   6   5   3        3.52        7.01      3.76 o 
   7   5   3      421.52      422.82     14.76 o 
   8   5   3        9.76        7.92      6.57 o 
   9   5   3       18.17       15.58      4.99 o 
  10   5   3       12.02        8.23      3.37 o 
  11   5   3      104.83       87.60      7.87 o 
  -8   6   3       23.45       31.26      7.95 o 
  -7   6   3       45.57       50.37      5.60 o 
  -6   6   3      121.22      136.27      7.58 o 
  -5   6   3       41.28       35.06      4.72 o 
  -4   6   3        5.28        7.57      3.32 o 
  -3   6   3      143.89      140.97      5.08 o 
  -2   6   3      209.90      200.05      7.30 o 
  -1   6   3       74.50       62.23      3.54 o 
   0   6   3      699.69      737.00     17.82 o 
   1   6   3       65.75       58.46      4.65 o 
   2   6   3     1600.56     1678.72     35.48 o 
   3   6   3        2.51        2.07      2.31 o 
   4   6   3       11.81       14.04      3.50 o 
   5   6   3      819.81      862.70     23.73 o 
   6   6   3     1322.42     1391.76     26.97 o 
   7   6   3      206.84      218.71     12.08 o 
   8   6   3        6.36       11.80      4.67 o 
   9   6   3       65.87       64.11      7.09 o 
  10   6   3       28.03       19.01      4.75 o 
  -8   7   3       14.74       13.37      5.98 o 
  -7   7   3       13.21       11.15      6.10 o 
  -6   7   3        3.87        5.39      3.66 o 
  -5   7   3       32.13       38.28      4.97 o 
  -4   7   3        0.95        3.30      4.11 o 
  -3   7   3       12.45       13.46      1.79 o 
  -2   7   3      126.30      118.22      6.91 o 
  -1   7   3      730.21      708.84     18.44 o 
   0   7   3       37.38       48.59      4.35 o 
   1   7   3      338.81      336.13     11.11 o 
   2   7   3      390.73      403.86     13.59 o 
   3   7   3        0.02        0.35      2.30 o 
   4   7   3      260.91      268.92     21.07 o 
   5   7   3        0.62        1.60      2.85 o 
   6   7   3       16.80       14.32      4.18 o 
   7   7   3       69.30       61.69      6.29 o 
   8   7   3      234.44      221.25     21.60 o 
   9   7   3        5.87        8.10      4.73 o 
  10   7   3       50.46       50.88      6.42 o 
  -7   8   3       31.39       29.75      9.02 o 
  -6   8   3       13.59        9.58      3.52 o 
  -5   8   3      148.23      144.44      8.04 o 
  -4   8   3      233.38      433.23     28.14 o 
  -3   8   3        3.63        5.34      3.18 o 
  -2   8   3      439.11      448.24     13.61 o 
  -1   8   3       44.43       42.07      4.94 o 
   0   8   3      250.95      249.19     10.21 o 
   1   8   3      214.39      214.61      9.25 o 
   2   8   3      172.96      182.90      8.81 o 
   3   8   3      593.37      635.74     16.57 o 
   4   8   3        1.05        2.05      3.59 o 
   5   8   3       33.75       38.58      6.25 o 
   6   8   3      597.21      623.70     26.26 o 
   7   8   3       14.15       20.53      5.83 o 
   8   8   3       20.15       19.40      6.00 o 
   9   8   3       66.18       56.45      8.46 o 
  -7   9   3       70.84       84.12     13.71 o 
  -6   9   3       33.34       35.04      5.60 o 
  -5   9   3       48.16       47.25      6.10 o 
  -4   9   3       42.91       62.01     31.09 o 
  -3   9   3       12.01        8.14      3.93 o 
  -2   9   3       25.10       20.92      4.58 o 
  -1   9   3        0.38        1.93      2.87 o 
   0   9   3      114.57      106.21      6.94 o 
   1   9   3       20.49       22.07      4.81 o 
   2   9   3      199.18      185.88      8.79 o 
   3   9   3      544.13      542.08     14.47 o 
   4   9   3        0.61        3.30      2.85 o 
   5   9   3       73.95       72.56      6.93 o 
   6   9   3       12.89       11.63      4.65 o 
   7   9   3       31.26       29.91      6.35 o 
   8   9   3      115.72      108.92      9.72 o 
  -6  10   3       26.85       29.88      5.51 o 
  -5  10   3        0.02        1.66      2.80 o 
  -4  10   3       38.19       50.82     18.76 o 
  -3  10   3       14.35        9.50      4.71 o 
  -2  10   3      124.96      117.11      7.52 o 
  -1  10   3       72.57       60.72      5.72 o 
   0  10   3       34.08       31.67      5.16 o 
   1  10   3      271.96      268.55     11.84 o 
   2  10   3       58.51       49.14      5.32 o 
   3  10   3       42.39       38.98      5.16 o 
   4  10   3      170.23      167.57      9.76 o 
   5  10   3       25.81       25.82      5.72 o 
   6  10   3        2.49        2.16      3.91 o 
   7  10   3       14.47       15.50      5.26 o 
  -5  11   3       21.60       15.70      4.49 o 
  -4  11   3       28.67       42.71     15.20 o 
  -3  11   3       29.57       28.46      6.44 o 
  -2  11   3       24.05       21.38      7.13 o 
  -1  11   3      115.21      110.69      7.96 o 
   0  11   3        0.82        3.79      3.38 o 
   1  11   3        4.83        2.84      3.26 o 
   2  11   3        4.33        3.88      4.72 o 
   3  11   3       11.87       13.80      3.61 o 
   4  11   3        1.33        1.64      2.81 o 
   5  11   3        1.84        0.61      2.49 o 
   6  11   3        5.76        8.43      3.42 o 
  -3  12   3        7.74        8.46      5.15 o 
  -2  12   3        8.06       16.49      6.11 o 
  -1  12   3      134.20      133.26      8.74 o 
   0  12   3      110.31      131.53      8.98 o 
   1  12   3      146.41      152.45      9.03 o 
   2  12   3        3.78        2.34      3.17 o 
   3  12   3        4.67        2.82      2.97 o 
   4  12   3        2.64        2.50      2.83 o 
   5  12   3        8.77        7.53      3.77 o 
   1  13   3       32.98       31.84      5.39 o 
  -2 -10   4       22.62       21.74      4.90 o 
  -1 -10   4        0.15        1.92      3.14 o 
   0 -10   4        8.68        9.57      3.41 o 
   1 -10   4       92.00       97.03      8.33 o 
   2 -10   4        9.16       10.14      3.99 o 
   3 -10   4       54.87       76.05     29.06 o 
   4 -10   4       89.52       95.33      8.62 o 
   5 -10   4        2.73        1.53      3.26 o 
  -4  -9   4       10.90        9.61      3.97 o 
  -3  -9   4        1.95        4.41      3.97 o 
  -2  -9   4       35.91       37.73      6.19 o 
  -1  -9   4        7.29        6.86      4.00 o 
   0  -9   4        3.59        3.94      3.95 o 
   1  -9   4        9.52        7.46      3.26 o 
   2  -9   4        0.52        1.44      2.16 o 
   3  -9   4       17.98       34.01     11.09 o 
   4  -9   4        2.12        1.27      2.80 o 
   5  -9   4       32.82       32.00      5.28 o 
   6  -9   4        1.85        5.00      4.33 o 
   7  -9   4        5.74        4.54      5.29 o 
  -5  -8   4        3.44        2.16      4.92 o 
  -4  -8   4        0.05        2.08      2.76 o 
  -3  -8   4       70.62       63.26      6.14 o 
  -2  -8   4       11.45        9.24      3.89 o 
  -1  -8   4       49.09       41.66      5.35 o 
   0  -8   4      300.22      295.82     18.44 o 
   1  -8   4       33.21       32.73      4.59 o 
   2  -8   4       44.79       37.57      4.00 o 
   3  -8   4      138.26      142.93      9.24 o 
   4  -8   4       11.05       11.02      4.92 o 
   5  -8   4      257.76      281.91     13.82 o 
   6  -8   4       33.61       41.25      8.09 o 
   7  -8   4       45.25       48.76      8.95 o 
   8  -8   4        7.13       11.84      4.83 o 
  -6  -7   4        0.92        0.25      4.52 o 
  -5  -7   4       89.71       91.96     12.05 o 
  -4  -7   4       11.48       11.57      4.05 o 
  -3  -7   4        5.25        7.69      3.55 o 
  -2  -7   4        0.22        0.90      2.61 o 
  -1  -7   4      413.99      421.42     13.83 o 
   0  -7   4      102.08      101.92      7.07 o 
   1  -7   4        1.39        2.83      3.31 o 
   2  -7   4      107.91       99.73      5.29 o 
   3  -7   4      337.51      327.09      9.58 o 
   4  -7   4       26.12       27.17      3.08 o 
   5  -7   4       15.41       24.17      5.56 o 
   6  -7   4      181.33      169.94      9.48 o 
   7  -7   4        9.22       12.67      5.78 o 
   8  -7   4        0.21        2.77      3.65 o 
   9  -7   4       42.84       47.02      6.90 o 
  -7  -6   4        3.80        3.06      5.03 o 
  -6  -6   4        0.84        2.84      4.23 o 
  -5  -6   4        0.10        0.00      4.21 o 
  -4  -6   4      280.61      281.74     10.88 o 
  -3  -6   4       15.83       16.47      4.03 o 
  -2  -6   4       46.63       48.68      5.25 o 
  -1  -6   4       43.03       43.16      5.16 o 
   0  -6   4        2.71        3.60      4.39 o 
   1  -6   4      873.43      879.72     22.15 o 
   2  -6   4       31.92       34.29      4.00 o 
   3  -6   4        0.13        1.11      2.85 o 
   4  -6   4      107.29      101.63      4.72 o 
   5  -6   4       33.62       28.42      2.89 o 
   6  -6   4       11.37       18.10      7.05 o 
   7  -6   4       73.14       76.09      9.01 o 
   8  -6   4      210.59      205.68     10.77 o 
   9  -6   4        1.01        1.54      3.32 o 
  -7  -5   4       45.65       45.98      9.24 o 
  -6  -5   4        3.56        3.42      3.37 o 
  -5  -5   4       32.94       34.45      4.84 o 
  -4  -5   4        0.38        2.02      3.27 o 
  -3  -5   4        2.23        1.06      2.37 o 
  -2  -5   4      136.19      130.26      8.54 o 
  -1  -5   4        1.76        1.48      3.46 o 
   0  -5   4      474.66      459.18     14.66 o 
   1  -5   4        3.10        3.80      3.91 o 
   2  -5   4        2.63        2.67      2.21 o 
   3  -5   4     1062.56     1035.30     21.18 o 
   4  -5   4      639.01      645.25     21.06 o 
   5  -5   4      557.78      547.21     12.48 o 
   6  -5   4      446.25      448.13     15.35 o 
   7  -5   4       97.04       91.92      7.26 o 
   8  -5   4       36.42       35.27      5.96 o 
   9  -5   4       31.23       33.28      6.55 o 
  10  -5   4       62.46       59.94      7.40 o 
  -8  -4   4       18.53       20.25      7.27 o 
  -7  -4   4        0.09        1.52      5.06 o 
  -6  -4   4      105.71      109.28      6.60 o 
  -5  -4   4        0.46        1.40      1.86 o 
  -4  -4   4      156.39      155.55      7.54 o 
  -3  -4   4      169.72      177.84      9.24 o 
  -2  -4   4        5.64        6.35      2.73 o 
  -1  -4   4     1068.61     1114.16     26.88 o 
   0  -4   4      435.19      442.14     10.40 o 
   1  -4   4      699.62      711.00     23.50 o 
   2  -4   4      335.34      334.65      8.42 o 
   3  -4   4       15.19       14.50      2.36 o 
   4  -4   4        2.76        4.80      2.07 o 
   5  -4   4     1806.47     1838.08     37.93 o 
   6  -4   4       25.29       27.10      7.88 o 
   7  -4   4      121.41      123.75      8.19 o 
   8  -4   4      700.16      757.90     18.79 o 
   9  -4   4       67.88       65.63      7.37 o 
  10  -4   4       16.18       15.32      4.42 o 
  11  -4   4       31.19       32.34      5.86 o 
  -8  -3   4       44.70       49.49     10.25 o 
  -7  -3   4        3.92        7.61      6.77 o 
  -6  -3   4       14.84       13.74      3.20 o 
  -5  -3   4        9.46        8.99      7.22 o 
  -4  -3   4      226.33      223.08      9.35 o 
  -3  -3   4       18.29       17.20      3.53 o 
  -2  -3   4       14.56       13.19      1.92 o 
  -1  -3   4      192.13      208.71      7.65 o 
   0  -3   4     1289.45     1404.25     16.94 o 
   1  -3   4      886.46      910.48     34.44 o 
   2  -3   4      252.53      243.15      5.82 o 
   3  -3   4      171.53      171.95      4.68 o 
   4  -3   4       57.40       45.45      2.71 o 
   5  -3   4       67.99       57.28      3.56 o 
   6  -3   4      630.10      637.50     18.87 o 
   7  -3   4      675.71      704.40     18.20 o 
   8  -3   4        2.92        3.85      3.78 o 
   9  -3   4       19.15       22.81      5.22 o 
  10  -3   4      139.24      148.57      9.54 o 
  11  -3   4        2.01        3.59      3.55 o 
  -8  -2   4       10.75        7.05      6.04 o 
  -7  -2   4        0.04        0.08      4.44 o 
  -6  -2   4        8.50        8.97      4.33 o 
  -5  -2   4      258.54      254.13      8.56 o 
  -4  -2   4        8.16        9.44      9.86 o 
  -3  -2   4        0.61        1.18      1.86 o 
  -2  -2   4      632.81      633.05     15.06 o 
  -1  -2   4      109.32      104.43      3.00 o 
   0  -2   4        3.92        7.16      1.41 o 
   1  -2   4     1479.69     1586.25     15.87 o 
   2  -2   4     2113.24     2310.95     16.23 o 
   3  -2   4       52.08       46.08      2.01 o 
   4  -2   4       10.27        8.25      1.36 o 
   5  -2   4       11.51       10.63      1.98 o 
   6  -2   4      227.53      223.51      6.83 o 
   7  -2   4       82.49       76.06      4.49 o 
   8  -2   4       65.77       63.40      7.15 o 
   9  -2   4       43.50       46.76      6.38 o 
  10  -2   4       10.86        8.32      4.14 o 
  11  -2   4      101.87      107.45      8.58 o 
  -9  -1   4       23.89       28.26     10.79 o 
  -8  -1   4       16.78       22.36      9.69 o 
  -7  -1   4       26.00       39.66     10.50 o 
  -6  -1   4        3.45        2.05      2.25 o 
  -5  -1   4      209.35      206.64     39.18 o 
  -4  -1   4      143.34      153.41     10.40 o 
  -3  -1   4      906.45      940.00     43.87 o 
  -2  -1   4       75.69       79.40      2.97 o 
  -1  -1   4      258.09      232.49      6.25 o 
   0  -1   4      949.55      965.44      9.06 o 
   1  -1   4       15.83       21.72      1.28 o 
   2  -1   4       20.43       26.69      3.09 o 
   3  -1   4      997.02     1018.19      9.96 o 
   4  -1   4     1425.67     1484.84     12.66 o 
   5  -1   4       81.33       94.80      4.86 o 
   6  -1   4      656.84      671.77     14.29 o 
   7  -1   4      216.26      218.77      9.88 o 
   8  -1   4      210.94      209.62      9.98 o 
   9  -1   4      102.03       96.31      7.70 o 
  10  -1   4      114.91      119.27      9.10 o 
  11  -1   4        5.72       10.00      4.15 o 
  -9   0   4        2.41        3.54      3.26 o 
  -8   0   4       28.15       32.13      8.19 o 
  -7   0   4       83.26       90.56      7.46 o 
  -6   0   4      212.79      215.07     14.91 o 
  -5   0   4        6.25        6.39      3.14 o 
  -4   0   4      324.03      309.83      8.10 o 
  -3   0   4      144.69      141.28      3.83 o 
  -2   0   4     1403.73     1566.51     16.18 o 
  -1   0   4      153.56      152.18      6.79 o 
   0   0   4       77.59       63.63      1.58 o 
   1   0   4       18.69       14.07      1.06 o 
   2   0   4     1331.87     1366.07      8.58 o 
   3   0   4      716.40      765.81      7.82 o 
   4   0   4      737.71      771.14      8.32 o 
   5   0   4      198.13      184.36      3.97 o 
   6   0   4        4.35        3.10      2.30 o 
   7   0   4      286.74      295.28     11.54 o 
   8   0   4       31.94       34.31      5.44 o 
   9   0   4       96.45       95.50      7.88 o 
  10   0   4       55.93       57.60      6.30 o 
  11   0   4       16.40       19.40      4.47 o 
  -9   1   4        0.05        1.21      4.58 o 
  -8   1   4      182.11      204.54     16.54 o 
  -7   1   4        4.22        1.83      2.62 o 
  -6   1   4       48.35       45.56      5.09 o 
  -5   1   4      102.55       92.55      6.94 o 
  -4   1   4       79.49       84.01      3.24 o 
  -3   1   4       22.71       34.86      5.28 o 
  -2   1   4     1065.99     1126.64     25.00 o 
  -1   1   4      210.46      191.16      4.39 o 
   0   1   4     3901.83     4428.11     15.62 o 
   1   1   4      875.79      886.33      5.06 o 
   2   1   4     3663.00     3909.33     17.57 o 
   3   1   4        2.94        3.02      0.60 o 
   4   1   4      429.46      427.01      9.76 o 
   5   1   4      148.97      149.44      3.87 o 
   6   1   4       45.17       44.70      4.66 o 
   7   1   4        9.67       11.79      3.26 o 
   8   1   4        2.10        3.07      2.75 o 
   9   1   4       64.22       66.61      6.60 o 
  10   1   4       24.32       28.83      4.95 o 
  11   1   4      110.90      110.76      8.34 o 
  -9   2   4       21.48       24.04      7.86 o 
  -8   2   4        3.44        4.22      2.78 o 
  -7   2   4      135.18      139.38      7.74 o 
  -6   2   4     1078.33     1143.65     19.38 o 
  -5   2   4        2.80        4.03      1.56 o 
  -4   2   4       27.31       30.50      1.38 o 
  -3   2   4       85.68       74.62      5.86 o 
  -2   2   4     1193.34     1163.98     27.69 o 
  -1   2   4      209.65      230.65      2.49 o 
   0   2   4     2011.85     2186.21     12.85 o 
   1   2   4     1261.03     1402.59     11.53 o 
   2   2   4      597.00      621.28      6.56 o 
   3   2   4      624.36      645.34      6.54 o 
   4   2   4      840.51      855.42     12.40 o 
   5   2   4       45.06       38.62      2.22 o 
   6   2   4        5.48        4.14      1.35 o 
   7   2   4      118.89      112.49      6.86 o 
   8   2   4       42.19       37.38      4.70 o 
   9   2   4        2.44        3.28      2.87 o 
  10   2   4        1.24        2.37      3.25 o 
  11   2   4       12.69       16.31      4.81 o 
  -9   3   4       16.09       12.89      6.88 o 
  -8   3   4       16.89       15.45      6.83 o 
  -7   3   4      209.12      206.23      8.31 o 
  -6   3   4      104.10       98.97      6.23 o 
  -5   3   4     1968.48     2035.99     18.68 o 
  -4   3   4       98.64      100.41      4.03 o 
  -3   3   4       17.79       16.44      1.62 o 
  -2   3   4      217.76      189.24      3.49 o 
  -1   3   4      575.88      528.73      5.46 o 
   0   3   4     1468.03     1552.74     23.01 o 
   1   3   4        7.98        8.12      0.82 o 
   2   3   4     1489.59     1536.89      9.75 o 
   3   3   4      205.09      182.24      2.89 o 
   4   3   4      153.69      159.03      3.55 o 
   5   3   4       26.90       26.07      2.43 o 
   6   3   4        4.33        4.60      1.46 o 
   7   3   4       79.18       76.60      6.67 o 
   8   3   4      166.63      159.97      8.09 o 
   9   3   4      119.14      111.88      7.85 o 
  10   3   4      115.54      113.82      9.07 o 
  11   3   4        0.69        2.97      3.04 o 
  -9   4   4       89.01       89.69     11.66 o 
  -8   4   4       35.37       37.61      8.37 o 
  -7   4   4        0.12        0.81      6.91 o 
  -6   4   4      107.63      103.01      7.29 o 
  -5   4   4        0.31        1.72      1.80 o 
  -4   4   4      604.46      564.51      9.52 o 
  -3   4   4      402.99      393.71      7.45 o 
  -2   4   4      222.94      235.43      4.08 o 
  -1   4   4       54.89       48.50      1.67 o 
   0   4   4        2.00        1.55      0.71 o 
   1   4   4      841.91      833.96     14.87 o 
   2   4   4       77.38       82.25      2.09 o 
   3   4   4        6.00        4.58      1.30 o 
   4   4   4        3.31        2.88      1.33 o 
   5   4   4      194.80      184.28      5.71 o 
   6   4   4       33.20       29.34      4.27 o 
   7   4   4      176.76      166.82      9.74 o 
   8   4   4        4.82        4.16      4.14 o 
   9   4   4       45.24       47.54      6.65 o 
  10   4   4      219.55      199.83     10.32 o 
  11   4   4        0.59        1.57      2.93 o 
  -8   5   4        0.75        2.05      4.38 o 
  -7   5   4      345.91      341.38     22.98 o 
  -6   5   4      336.97      342.59     18.90 o 
  -5   5   4      199.62      189.49     10.05 o 
  -4   5   4        7.86        7.57      1.62 o 
  -3   5   4       80.63       76.50      4.08 o 
  -2   5   4      822.38      875.78     12.88 o 
  -1   5   4      286.85      254.94      6.90 o 
   0   5   4      213.64      214.46      3.82 o 
   1   5   4      311.78      305.95      6.45 o 
   2   5   4        4.54        7.97      1.32 o 
   3   5   4        5.63        5.07      1.34 o 
   4   5   4      455.10      461.66      7.12 o 
   5   5   4       94.50       93.86      4.17 o 
   6   5   4      117.83      118.49      7.55 o 
   7   5   4       50.00       52.47      5.60 o 
   8   5   4       51.36       46.70      5.45 o 
   9   5   4       75.50       63.76      6.74 o 
  10   5   4        4.19        2.30      3.18 o 
  11   5   4        4.81        4.38      5.06 o 
  -8   6   4        2.88        4.10      6.99 o 
  -7   6   4      108.85      108.08     13.23 o 
  -6   6   4      185.46      209.65     15.28 o 
  -5   6   4      116.05      111.04      6.25 o 
  -4   6   4      113.57      106.05      4.23 o 
  -3   6   4      104.92      101.52      6.84 o 
  -2   6   4       53.72       57.52      3.24 o 
  -1   6   4      307.81      315.53      9.50 o 
   0   6   4       69.20       72.33      7.84 o 
   1   6   4      425.50      398.56      7.71 o 
   2   6   4      104.56      111.90      4.75 o 
   3   6   4       87.94       83.84      4.45 o 
   4   6   4        2.43        2.69      1.80 o 
   5   6   4      201.44      199.16      8.68 o 
   6   6   4       22.46       19.54      4.11 o 
   7   6   4      160.81      149.99      7.80 o 
   8   6   4      116.44      119.38      7.79 o 
   9   6   4        6.18        4.71      3.41 o 
  10   6   4       49.92       39.43      6.16 o 
  -7   7   4        0.22        3.12      4.30 o 
  -6   7   4       26.73       22.53      8.29 o 
  -5   7   4        3.09        1.83      2.17 o 
  -4   7   4      133.80      137.19      7.17 o 
  -3   7   4      205.68      214.35      8.47 o 
  -2   7   4      199.24      197.95      8.58 o 
  -1   7   4        0.80        1.66      1.37 o 
   0   7   4       38.37       36.99      4.06 o 
   1   7   4      425.74      434.55     17.27 o 
   2   7   4       44.46       34.52      3.92 o 
   3   7   4      108.07      102.70      6.31 o 
   4   7   4       45.02       45.14      6.05 o 
   5   7   4      471.32      478.59     26.28 o 
   6   7   4       18.99       18.30      3.99 o 
   7   7   4        1.96        0.70      2.37 o 
   8   7   4        6.57        4.61      3.55 o 
   9   7   4       81.57       86.28      8.06 o 
  10   7   4       34.19       41.65      9.33 o 
  -7   8   4       20.85       23.71     10.39 o 
  -6   8   4        0.63        3.03      4.52 o 
  -5   8   4      173.55      158.41     10.17 o 
  -4   8   4       10.02       19.54      7.36 o 
  -3   8   4       15.03       15.08      5.22 o 
  -2   8   4       11.84       10.73      4.29 o 
  -1   8   4       18.89       17.65      4.31 o 
   0   8   4      588.72      626.08     17.16 o 
   1   8   4        4.09        3.01      3.85 o 
   2   8   4       16.23       23.09      4.72 o 
   3   8   4       49.11       48.95      5.19 o 
   4   8   4       90.54       83.00      5.77 o 
   5   8   4       79.57       87.46      9.42 o 
   6   8   4      114.93      112.89     14.14 o 
   7   8   4        0.23        3.41      3.82 o 
   8   8   4      185.71      175.55      9.22 o 
   9   8   4        5.60        5.59      6.07 o 
  -6   9   4        3.89        0.22      4.16 o 
  -5   9   4        1.20        1.96      2.35 o 
  -4   9   4       38.06       51.07     18.07 o 
  -3   9   4      138.99      139.74      7.37 o 
  -2   9   4      203.31      188.46      9.07 o 
  -1   9   4        1.92        1.46      2.20 o 
   0   9   4       13.60       11.10      3.33 o 
   1   9   4       96.01      105.32      6.62 o 
   2   9   4       15.47       14.88      3.75 o 
   3   9   4        1.25        2.58      3.21 o 
   4   9   4       69.72       69.39      6.33 o 
   5   9   4        6.76        5.68      3.14 o 
   6   9   4      111.27      111.37      8.16 o 
   7   9   4        8.32        8.53      3.99 o 
   8   9   4        3.11        6.18     12.05 o 
   9   9   4        3.88        3.83      2.98 o 
  -5  10   4       20.76       25.21      5.61 o 
  -4  10   4       28.31       49.98     17.44 o 
  -3  10   4       26.31       17.53      3.43 o 
  -2  10   4      192.11      163.21      9.82 o 
  -1  10   4       35.23       38.88      7.14 o 
   0  10   4       26.71       27.43      4.54 o 
   1  10   4       14.46       16.34      3.97 o 
   2  10   4        8.86       14.75      4.11 o 
   3  10   4       22.77       25.70      4.25 o 
   4  10   4        0.27        0.19      2.50 o 
   5  10   4      110.98      108.28      8.51 o 
   6  10   4        0.01        2.25      3.23 o 
   7  10   4       29.28       32.08     21.35 o 
   8  10   4      151.33      138.13     10.69 o 
  -4  11   4       74.62      118.93     53.72 o 
  -3  11   4       99.21      101.83      7.27 o 
  -2  11   4       44.62       41.87      5.35 o 
  -1  11   4        6.50        4.80      4.35 o 
   0  11   4      118.41      110.70      8.35 o 
   1  11   4        0.25        0.92      2.16 o 
   2  11   4       49.64       48.72      5.78 o 
   3  11   4       19.39       11.78      3.63 o 
   4  11   4       67.78       80.85      6.83 o 
   5  11   4       23.72       25.41      6.50 o 
   6  11   4       20.41       22.25     21.46 o 
   7  11   4        8.78        7.81      3.55 o 
  -3  12   4       71.88       93.73      7.86 o 
  -2  12   4      113.91      110.13      8.60 o 
  -1  12   4       16.10       15.13      5.59 o 
   0  12   4       62.31       64.18      6.03 o 
   1  12   4       64.06       58.82      5.96 o 
   2  12   4        0.45        0.96      3.08 o 
   3  12   4       69.28       60.50      7.33 o 
   4  12   4        1.91        2.04      2.95 o 
   5  12   4        0.26        1.74      6.52 o 
   1  13   4       14.80       16.90      4.28 o 
   2  13   4       21.95       24.46      5.23 o 
   0 -10   5        2.77        4.52      2.85 o 
   1 -10   5       47.30       48.48      5.04 o 
   2 -10   5       17.89       19.06     13.33 o 
   3 -10   5       90.08      125.79     49.15 o 
   4 -10   5       54.59       53.70      6.39 o 
  -3  -9   5       74.17       73.49      7.53 o 
  -2  -9   5        8.15       10.06      3.57 o 
  -1  -9   5        0.02        0.46      2.35 o 
   0  -9   5        5.21        3.11      3.26 o 
   1  -9   5       39.40       43.07      4.55 o 
   2  -9   5       12.39       14.55      5.42 o 
   3  -9   5       39.56       55.00     22.44 o 
   4  -9   5      250.65      239.56     11.52 o 
   5  -9   5       20.14       21.36      5.11 o 
   6  -9   5       34.80       35.84      5.69 o 
  -4  -8   5       20.62       22.28      4.71 o 
  -3  -8   5       28.49       35.94      5.31 o 
  -2  -8   5       54.31       58.02      6.49 o 
  -1  -8   5       11.27       10.64      3.83 o 
   0  -8   5        0.74        0.96      2.29 o 
   1  -8   5        4.46        3.84      3.10 o 
   2  -8   5       19.44       21.61      4.01 o 
   3  -8   5       39.34       45.38     11.48 o 
   4  -8   5        0.16        3.42      3.42 o 
   5  -8   5       30.52       26.65      5.84 o 
   6  -8   5      171.37      185.95     10.20 o 
   7  -8   5        4.05        4.84      5.70 o 
   8  -8   5       11.42        9.77      8.34 o 
  -5  -7   5       55.92       52.97     10.95 o 
  -4  -7   5       57.24       59.15     10.08 o 
  -3  -7   5        0.29        3.50      3.66 o 
  -2  -7   5       13.04       13.70      4.02 o 
  -1  -7   5       36.21       39.91      5.48 o 
   0  -7   5      118.03      109.70      6.13 o 
   1  -7   5        9.70       10.90      3.06 o 
   2  -7   5       85.09       81.14      5.98 o 
   3  -7   5      270.48      266.80      8.91 o 
   4  -7   5        0.40        0.65      1.70 o 
   5  -7   5       99.59       77.19      6.42 o 
   6  -7   5       41.71       42.12      5.81 o 
   7  -7   5        7.41        9.28      5.64 o 
   8  -7   5      200.16      204.66     11.17 o 
   9  -7   5        1.12        2.88      3.76 o 
  -6  -6   5       15.43       14.24      6.91 o 
  -5  -6   5       52.67       56.54      9.77 o 
  -4  -6   5      180.46      181.42     16.04 o 
  -3  -6   5       43.88       37.65      5.22 o 
  -2  -6   5       52.79       52.61      5.59 o 
  -1  -6   5       41.56       44.31      5.21 o 
   0  -6   5       19.17       17.58      3.48 o 
   1  -6   5       37.25       34.55      4.36 o 
   2  -6   5      596.86      586.84     15.60 o 
   3  -6   5        2.21        4.39      2.85 o 
   4  -6   5      441.21      431.05      9.35 o 
   5  -6   5      146.22      143.76      6.03 o 
   6  -6   5       28.48       29.65      5.96 o 
   7  -6   5       36.58       36.79      7.63 o 
   8  -6   5        0.97        0.27      3.32 o 
   9  -6   5       88.18       85.60      7.89 o 
  -7  -5   5        0.69        2.67      7.05 o 
  -6  -5   5       30.93       41.88     10.22 o 
  -5  -5   5        0.06        1.20      1.80 o 
  -4  -5   5       21.88       21.07      7.70 o 
  -3  -5   5      101.14      106.48      6.75 o 
  -2  -5   5        1.31        1.55      2.67 o 
  -1  -5   5       56.29       51.58      5.40 o 
   0  -5   5       53.65       49.52      4.46 o 
   1  -5   5       17.18       17.22      3.37 o 
   2  -5   5      231.78      223.14      8.82 o 
   3  -5   5        0.11        1.94      2.32 o 
   4  -5   5      729.08      741.53     13.25 o 
   5  -5   5      151.00      146.59      5.73 o 
   6  -5   5      183.09      166.06      6.26 o 
   7  -5   5       60.03       61.40     10.02 o 
   8  -5   5      220.24      219.09     11.76 o 
   9  -5   5        9.50        7.21      4.22 o 
  10  -5   5        4.48        3.77      4.19 o 
  -7  -4   5       13.92       15.36      7.13 o 
  -6  -4   5       33.43       27.53      8.40 o 
  -5  -4   5        6.84        8.84      3.18 o 
  -4  -4   5        5.56        5.07      2.58 o 
  -3  -4   5        0.12        0.18      2.01 o 
  -2  -4   5       76.18       79.51      5.57 o 
  -1  -4   5       97.79      101.86      6.06 o 
   0  -4   5       32.71       28.14      3.55 o 
   1  -4   5        5.65        3.64      2.65 o 
   2  -4   5      144.20      145.83      6.83 o 
   3  -4   5       97.70       90.79      4.51 o 
   4  -4   5      137.04      141.98      5.77 o 
   5  -4   5       26.87       24.09      3.01 o 
   6  -4   5      135.82      143.87      5.68 o 
   7  -4   5       30.98       34.09      6.33 o 
   8  -4   5        0.20        0.91      2.98 o 
   9  -4   5       61.53       55.94      6.26 o 
  10  -4   5      157.11      154.29      9.83 o 
  -7  -3   5       26.49       19.13      7.27 o 
  -6  -3   5        0.92        3.99      7.02 o 
  -5  -3   5      158.39      158.25     13.71 o 
  -4  -3   5        0.01        1.27      2.23 o 
  -3  -3   5      242.98      234.68      9.52 o 
  -2  -3   5      137.86      145.61      7.24 o 
  -1  -3   5       28.62       32.12      3.31 o 
   0  -3   5       35.26       32.04      3.22 o 
   1  -3   5      102.73       97.86      6.47 o 
   2  -3   5      423.41      383.51      9.03 o 
   3  -3   5        3.72        5.02      1.87 o 
   4  -3   5       23.60       21.17      2.60 o 
   5  -3   5      232.45      231.29      7.46 o 
   6  -3   5      422.34      437.75     12.15 o 
   7  -3   5      234.11      230.27      9.87 o 
   8  -3   5      421.04      438.28     15.77 o 
   9  -3   5        7.21        8.51      4.39 o 
  10  -3   5        2.06        3.32      3.52 o 
  11  -3   5       57.31       54.52      7.07 o 
  -8  -2   5        9.13        6.77      6.91 o 
  -7  -2   5       93.98       84.05      7.63 o 
  -6  -2   5        1.00        0.87      4.63 o 
  -5  -2   5      123.02      129.68     12.02 o 
  -4  -2   5       42.97       40.73      3.42 o 
  -3  -2   5        8.99        9.15      2.20 o 
  -2  -2   5      165.46      155.26      5.65 o 
  -1  -2   5      270.16      284.23      9.24 o 
   0  -2   5      132.43      131.81      4.28 o 
   1  -2   5      481.46      490.22     10.27 o 
   2  -2   5       36.15       38.36      3.36 o 
   3  -2   5      692.09      682.45     11.14 o 
   4  -2   5      235.40      217.96      5.27 o 
   5  -2   5      312.61      310.06      8.40 o 
   6  -2   5       15.62       11.56      2.99 o 
   7  -2   5      502.66      509.97     14.55 o 
   8  -2   5       68.77       85.83      7.24 o 
   9  -2   5        5.94        4.53      3.34 o 
  10  -2   5      472.92      515.93     16.43 o 
  11  -2   5        2.46        4.26      4.11 o 
  -8  -1   5        0.07        2.90      4.39 o 
  -7  -1   5        1.29        1.99      3.07 o 
  -6  -1   5      118.47      126.89      9.89 o 
  -5  -1   5        8.27       13.30      5.69 o 
  -4  -1   5       72.56       61.80      3.01 o 
  -3  -1   5        5.93        9.75      1.17 o 
  -2  -1   5       31.41       26.05      1.59 o 
  -1  -1   5      106.74      120.83      3.67 o 
   0  -1   5       23.38       18.89      1.60 o 
   1  -1   5      536.84      568.66      6.38 o 
   2  -1   5      514.77      554.70      6.97 o 
   3  -1   5      601.79      616.48      7.67 o 
   4  -1   5        9.19       12.48      1.53 o 
   5  -1   5      987.34     1012.77     35.49 o 
   6  -1   5      131.28      142.52      7.50 o 
   7  -1   5       25.34       28.66      4.83 o 
   8  -1   5      735.51      771.59     19.92 o 
   9  -1   5      436.48      426.07     15.98 o 
  10  -1   5       16.28       12.40      4.16 o 
  11  -1   5       27.05       24.18      5.14 o 
  -8   0   5        0.01        2.96      3.46 o 
  -7   0   5       27.50       31.83      5.77 o 
  -6   0   5       27.00       25.11      5.64 o 
  -5   0   5       25.95       24.07      5.64 o 
  -4   0   5       16.27       19.14      5.15 o 
  -3   0   5      136.88      169.15     14.44 o 
  -2   0   5      236.21      278.46     35.81 o 
  -1   0   5       13.14       18.32      1.44 o 
   0   0   5      297.25      282.62      3.85 o 
   1   0   5      650.31      691.39     43.48 o 
   2   0   5      932.20      955.53      8.05 o 
   3   0   5     1916.12     2069.68     25.13 o 
   4   0   5     1802.48     1897.06     17.40 o 
   5   0   5      270.39      280.54      4.83 o 
   6   0   5      116.86      127.08      6.67 o 
   7   0   5      418.65      465.07     14.37 o 
   8   0   5        2.76        2.30      3.32 o 
   9   0   5        0.43        2.27      3.18 o 
  10   0   5      164.22      177.74     10.80 o 
  11   0   5       36.21       33.60      5.68 o 
  -8   1   5      142.96      146.75      9.16 o 
  -7   1   5       49.04       55.52      6.10 o 
  -6   1   5       43.61       46.13      6.09 o 
  -5   1   5       13.02       11.52      4.26 o 
  -4   1   5      123.32      128.27      8.72 o 
  -3   1   5      254.49      257.41      9.96 o 
  -2   1   5      102.01      109.07      8.01 o 
  -1   1   5      299.00      312.77      7.85 o 
   0   1   5        0.92        1.22      0.59 o 
   1   1   5     1429.90     1419.71     11.54 o 
   2   1   5      466.82      477.66      5.55 o 
   3   1   5      161.45      163.29      2.58 o 
   4   1   5      253.46      258.15      5.01 o 
   5   1   5      373.23      381.02      7.81 o 
   6   1   5      854.01      869.15     17.07 o 
   7   1   5       38.99       43.22      5.24 o 
   8   1   5      146.97      141.09      7.82 o 
   9   1   5      136.48      142.99      8.41 o 
  10   1   5       46.88       50.07      6.41 o 
  11   1   5        0.21        1.97      2.83 o 
  -8   2   5       63.11       67.44     10.98 o 
  -7   2   5       14.04       14.61      6.68 o 
  -6   2   5      247.45      272.78     10.55 o 
  -5   2   5      176.48      178.20      8.70 o 
  -4   2   5      314.94      319.85     11.40 o 
  -3   2   5       54.41       43.65      4.43 o 
  -2   2   5      949.59      965.82     14.47 o 
  -1   2   5      110.48      120.19      3.67 o 
   0   2   5     1600.08     1852.11     13.85 o 
   1   2   5      107.92      106.40      5.61 o 
   2   2   5       21.25       16.60      0.98 o 
   3   2   5      575.39      556.30     10.96 o 
   4   2   5      182.33      187.07      3.00 o 
   5   2   5     1341.82     1446.57     27.62 o 
   6   2   5      505.82      530.86     11.77 o 
   7   2   5        0.07        2.32      2.89 o 
   8   2   5       19.35       16.02      4.11 o 
   9   2   5      149.42      137.99      8.37 o 
  10   2   5       29.70       28.39      4.94 o 
  11   2   5       61.54       63.25      7.02 o 
  -8   3   5       39.17       53.99     10.70 o 
  -7   3   5        1.57        1.54      2.45 o 
  -6   3   5      215.80      228.78      9.05 o 
  -5   3   5       48.96       48.65      5.19 o 
  -4   3   5      851.98      876.52     21.52 o 
  -3   3   5       57.55       55.97      4.87 o 
  -2   3   5       88.52       85.77      3.54 o 
  -1   3   5        0.88        0.74      0.54 o 
   0   3   5     1177.85     1308.81     31.47 o 
   1   3   5      600.60      611.87      7.59 o 
   2   3   5     1678.52     1870.61     25.05 o 
   3   3   5      430.62      416.62     11.05 o 
   4   3   5     1305.79     1431.89     14.85 o 
   5   3   5      148.34      142.46      4.40 o 
   6   3   5      780.35      804.36     15.86 o 
   7   3   5      120.50      125.08      8.01 o 
   8   3   5       83.04       87.45      6.46 o 
   9   3   5        6.44        6.58      3.71 o 
  10   3   5       19.82       20.31      4.76 o 
  11   3   5       46.53       51.99      9.61 o 
  -8   4   5        0.04        1.40      6.04 o 
  -7   4   5       62.12       61.93      9.80 o 
  -6   4   5       30.85       25.30      4.07 o 
  -5   4   5       60.62       58.71      4.97 o 
  -4   4   5     1041.58     1035.41     16.63 o 
  -3   4   5       44.87       42.75      2.03 o 
  -2   4   5       42.87       39.85      1.81 o 
  -1   4   5        5.61        3.97      1.04 o 
   0   4   5      132.52      145.98      2.86 o 
   1   4   5      190.08      187.35      3.24 o 
   2   4   5     1934.75     2191.12     25.83 o 
   3   4   5      141.43      136.48      3.11 o 
   4   4   5      104.73      100.63      4.01 o 
   5   4   5       82.14       82.08      4.08 o 
   6   4   5        0.88        2.30      1.56 o 
   7   4   5      204.55      196.09      7.95 o 
   8   4   5       33.78       28.78      4.21 o 
   9   4   5       29.20       28.67      4.66 o 
  10   4   5       28.41       32.07      6.61 o 
  11   4   5        0.70        3.08      3.47 o 
  -8   5   5        0.02        4.44      7.19 o 
  -7   5   5       27.98       30.56      9.24 o 
  -6   5   5        0.02        0.00      5.36 o 
  -5   5   5      104.74      106.00      5.56 o 
  -4   5   5       32.41       27.29      2.75 o 
  -3   5   5     2084.42     2082.71     43.82 o 
  -2   5   5      132.19      132.07      4.29 o 
  -1   5   5      182.57      175.78      4.64 o 
   0   5   5       92.10       93.66      3.55 o 
   1   5   5       87.65       85.07      4.01 o 
   2   5   5      810.80      886.25     15.84 o 
   3   5   5      538.70      532.86      8.53 o 
   4   5   5     1667.40     1621.04     39.32 o 
   5   5   5       26.94       26.13      2.84 o 
   6   5   5        6.39        5.97      1.57 o 
   7   5   5        1.22        2.72      2.74 o 
   8   5   5       14.03       12.28      3.50 o 
   9   5   5        8.42       12.45      4.24 o 
  10   5   5       36.04       36.68      9.52 o 
  11   5   5       28.05       28.74      4.92 o 
  -7   6   5      135.51      142.58     15.08 o 
  -6   6   5        1.84        3.15      7.02 o 
  -5   6   5       25.01       28.82      8.20 o 
  -4   6   5       94.11       82.68      3.84 o 
  -3   6   5       73.93       74.03      4.46 o 
  -2   6   5        0.10        0.78      1.48 o 
  -1   6   5     1070.11     1109.57     13.11 o 
   0   6   5      142.73      142.53      6.28 o 
   1   6   5      119.05      108.53      4.16 o 
   2   6   5      167.94      176.79      5.76 o 
   3   6   5      431.58      412.09      9.02 o 
   4   6   5       46.11       50.31      2.98 o 
   5   6   5      156.20      141.34      6.04 o 
   6   6   5        7.57        5.49      2.44 o 
   7   6   5       77.37       81.41      5.89 o 
   8   6   5        4.91        4.35      3.08 o 
   9   6   5        0.49        3.79      6.01 o 
  10   6   5        0.73        0.87      2.38 o 
  11   6   5        5.73       11.43      5.95 o 
  -7   7   5        0.11        3.51      6.29 o 
  -6   7   5       20.33       29.30      9.27 o 
  -5   7   5      586.24      577.55     22.22 o 
  -4   7   5      120.89      117.15      6.76 o 
  -3   7   5      610.77      611.57     15.07 o 
  -2   7   5       21.24       20.88      3.52 o 
  -1   7   5      110.06      107.99      6.63 o 
   0   7   5       66.83       70.49      4.93 o 
   1   7   5      155.21      147.35      7.23 o 
   2   7   5      218.81      199.00      9.86 o 
   3   7   5       20.45       22.75      3.31 o 
   4   7   5        1.52        1.42      2.12 o 
   5   7   5       13.81       12.39      2.48 o 
   6   7   5      106.83      107.04      6.00 o 
   7   7   5        0.40        1.08      2.53 o 
   8   7   5       57.65       61.61      6.24 o 
   9   7   5       40.35       37.68      5.91 o 
  10   7   5       34.49       27.58      4.78 o 
  -6   8   5       18.65       34.94      8.71 o 
  -5   8   5        1.70        0.87      4.30 o 
  -4   8   5      131.26      140.66      7.16 o 
  -3   8   5      152.30      142.72      9.09 o 
  -2   8   5        2.16        1.85      2.81 o 
  -1   8   5      504.99      506.85     14.90 o 
   0   8   5      319.70      342.14     10.28 o 
   1   8   5      138.33      145.39      6.55 o 
   2   8   5        7.80        4.94      2.33 o 
   3   8   5      255.00      243.55      8.33 o 
   4   8   5      149.77      160.32     15.69 o 
   5   8   5       18.72       19.79      3.43 o 
   6   8   5       31.69       30.90      3.96 o 
   7   8   5      177.31      161.45      7.95 o 
   8   8   5        2.87        3.23      2.62 o 
   9   8   5       11.29        6.99      2.99 o 
  10   8   5        5.64        5.73      4.80 o 
  -6   9   5       46.47       58.54      9.97 o 
  -5   9   5        3.78        2.05      4.21 o 
  -4   9   5        0.03        0.85      3.09 o 
  -3   9   5        1.21        1.92      2.76 o 
  -2   9   5      291.55      304.40     10.22 o 
  -1   9   5      292.91      292.64     11.63 o 
   0   9   5      114.16      122.29      7.14 o 
   1   9   5      185.18      193.95      8.02 o 
   2   9   5       15.75       14.85      3.65 o 
   3   9   5      470.82      493.19     13.57 o 
   4   9   5        8.98        8.60      3.09 o 
   5   9   5       66.42       65.03      5.19 o 
   6   9   5       45.71       36.81      9.40 o 
   7   9   5       16.21       11.77     18.62 o 
   8   9   5       50.61       42.38      5.22 o 
   9   9   5        0.37        2.92      5.81 o 
  -5  10   5       64.53       70.98     10.59 o 
  -4  10   5       16.60       14.83      7.75 o 
  -3  10   5       45.66       36.23      5.52 o 
  -2  10   5        3.86        5.94      3.12 o 
  -1  10   5       18.99       19.50      5.07 o 
   0  10   5      136.05      129.84      7.48 o 
   1  10   5        0.36        2.10      2.85 o 
   2  10   5        9.49        7.32      2.71 o 
   3  10   5        0.98        1.86      2.31 o 
   4  10   5        5.76        6.73      2.64 o 
   5  10   5      117.08      105.22     17.47 o 
   6  10   5        9.67        8.26      3.05 o 
   7  10   5       28.65       21.99      4.35 o 
   8  10   5        0.32        0.87      6.68 o 
  -4  11   5        3.95        4.79      4.10 o 
  -3  11   5        0.09        0.46      2.44 o 
  -2  11   5        6.95        6.26      4.97 o 
  -1  11   5       57.26       55.52      6.97 o 
   0  11   5       78.16       67.05      7.59 o 
   1  11   5       52.19       54.87      5.73 o 
   2  11   5       18.74       22.53      4.41 o 
   3  11   5       25.71       28.13      4.95 o 
   4  11   5       17.23       14.61      6.57 o 
   5  11   5       12.68        8.54     10.28 o 
   6  11   5        3.32        4.19      2.94 o 
   7  11   5       17.18       16.94     14.58 o 
  -2  12   5       33.81       38.56      8.55 o 
  -1  12   5        4.27        8.30      4.61 o 
   0  12   5      107.64      105.54      7.85 o 
   1  12   5       18.30       29.18      4.89 o 
   2  12   5        8.03        9.70      3.42 o 
   3  12   5       52.10       59.24     10.70 o 
   4  12   5        6.21        8.48      3.60 o 
   5  12   5       51.30       46.61      5.54 o 
   1  13   5        9.44       12.78      5.62 o 
   2  13   5       54.99       60.90     11.99 o 
  -1  -9   6        6.24        7.44      3.01 o 
   0  -9   6        4.56        2.76      2.73 o 
   1  -9   6       93.43      102.31     24.65 o 
   2  -9   6       98.54      101.22     29.50 o 
   3  -9   6        3.91        4.84      3.55 o 
   4  -9   6        3.91        1.33      3.72 o 
   5  -9   6      180.39      179.12     11.92 o 
  -3  -8   6       31.08       31.26      4.55 o 
  -2  -8   6       40.46       39.68      4.61 o 
  -1  -8   6       40.75       35.61      4.48 o 
   0  -8   6       59.27       59.08      4.93 o 
   1  -8   6       64.25       78.84     22.22 o 
   2  -8   6       63.84       65.81     20.72 o 
   3  -8   6       74.69       74.86      5.37 o 
   4  -8   6       73.62       78.64      7.68 o 
   5  -8   6       31.79       33.60      5.66 o 
   6  -8   6       42.36       38.61      5.59 o 
   7  -8   6       13.36       16.60      5.88 o 
  -4  -7   6       44.96       39.82      6.49 o 
  -3  -7   6      116.28      113.75      6.59 o 
  -2  -7   6       17.53       18.92      3.73 o 
  -1  -7   6       99.66      100.36      6.67 o 
   0  -7   6       36.13       42.64      4.47 o 
   1  -7   6       48.68       51.37     14.17 o 
   2  -7   6       15.86       21.49      4.96 o 
   3  -7   6       94.99       87.04      5.33 o 
   4  -7   6       84.90       85.44      5.11 o 
   5  -7   6      151.93      152.11      9.50 o 
   6  -7   6      361.86      366.49     24.61 o 
   7  -7   6        3.88        3.69      4.22 o 
   8  -7   6       36.02       39.93      7.84 o 
  -5  -6   6      178.66      179.15     18.96 o 
  -4  -6   6       76.27       78.66      8.57 o 
  -3  -6   6        0.25        0.51      3.74 o 
  -2  -6   6        0.07        1.34      2.05 o 
  -1  -6   6       96.80      103.44      6.14 o 
   0  -6   6       35.48       37.30      4.40 o 
   1  -6   6      131.71      132.89      7.73 o 
   2  -6   6       36.21       54.09     14.13 o 
   3  -6   6        2.09        4.43      3.44 o 
   4  -6   6      355.62      367.64     10.57 o 
   5  -6   6      106.24      106.90      5.33 o 
   6  -6   6       80.79       77.52      6.90 o 
   7  -6   6      162.24      161.35     11.05 o 
   8  -6   6       49.28       57.38      8.66 o 
   9  -6   6        0.28        0.98      4.47 o 
  -6  -5   6       14.65       16.10      5.45 o 
  -5  -5   6        0.33        1.54      5.48 o 
  -4  -5   6      534.01      553.24     18.16 o 
  -3  -5   6      434.71      432.42     15.27 o 
  -2  -5   6       11.24        8.93      2.78 o 
  -1  -5   6      213.07      209.16      7.36 o 
   0  -5   6       28.68       28.18      4.08 o 
   1  -5   6      242.01      233.56     10.13 o 
   2  -5   6      162.26      153.06      6.37 o 
   3  -5   6       43.03       41.47      4.75 o 
   4  -5   6       33.93       38.32      3.85 o 
   5  -5   6      111.30      104.96      5.15 o 
   6  -5   6      211.56      199.24      7.91 o 
   7  -5   6       92.78       86.02      8.61 o 
   8  -5   6       67.58       69.78      9.70 o 
   9  -5   6       19.21       20.98      5.66 o 
  10  -5   6      116.22      134.79     10.67 o 
  -6  -4   6       50.39       55.98     11.18 o 
  -5  -4   6       31.23       33.85      6.82 o 
  -4  -4   6       11.49       10.73      4.83 o 
  -3  -4   6      509.06      515.29     18.62 o 
  -2  -4   6     1119.91     1163.04     15.71 o 
  -1  -4   6       24.49       27.27      3.65 o 
   0  -4   6       22.35       33.50     11.53 o 
   1  -4   6        0.50        2.38      2.83 o 
   2  -4   6       31.44       31.33      3.35 o 
   3  -4   6      192.38      181.49      7.72 o 
   4  -4   6      136.81      144.41      6.88 o 
   5  -4   6       99.84      109.48      5.07 o 
   6  -4   6       78.24       75.94      6.67 o 
   7  -4   6      403.27      400.04     10.81 o 
   8  -4   6      193.12      199.82      9.63 o 
   9  -4   6       18.75       15.54      5.14 o 
  10  -4   6        8.97       14.06      4.84 o 
  -7  -3   6       14.25       23.09      5.83 o 
  -6  -3   6      137.89      141.25     10.25 o 
  -5  -3   6       27.03       27.92      8.82 o 
  -4  -3   6        2.36        2.36      1.96 o 
  -3  -3   6        0.04        0.00      3.65 o 
  -2  -3   6        3.71        4.01      2.03 o 
  -1  -3   6      589.35      594.30     13.48 o 
   0  -3   6      141.26      146.66      7.86 o 
   1  -3   6      185.25      179.86      6.63 o 
   2  -3   6       21.55       21.63      2.93 o 
   3  -3   6       67.53       68.36      4.79 o 
   4  -3   6       15.32       13.42      2.45 o 
   5  -3   6        2.08        3.66      2.43 o 
   6  -3   6       75.32       76.76      5.51 o 
   7  -3   6        9.75       10.52      6.47 o 
   8  -3   6      212.51      229.42     10.23 o 
   9  -3   6      116.44      118.37      8.34 o 
  10  -3   6      136.80      136.57      8.97 o 
  11  -3   6        5.67        6.95      4.74 o 
  -7  -2   6       15.50       15.56      5.20 o 
  -6  -2   6      146.22      125.83      9.39 o 
  -5  -2   6        7.88       10.28      4.58 o 
  -4  -2   6      167.34      178.88     10.69 o 
  -3  -2   6       71.56       62.96      3.59 o 
  -2  -2   6       63.60       66.91      4.65 o 
  -1  -2   6       16.84       21.51      5.73 o 
   0  -2   6        9.33        8.86      1.58 o 
   1  -2   6     1148.90     1188.61     24.22 o 
   2  -2   6        9.14        5.40      1.90 o 
   3  -2   6      452.46      468.75     14.42 o 
   4  -2   6        1.56        1.86      1.96 o 
   5  -2   6      240.98      259.19      7.73 o 
   6  -2   6        9.71        6.07      3.47 o 
   7  -2   6        0.02        0.90      2.61 o 
   8  -2   6       12.35       10.96      4.11 o 
   9  -2   6      128.61      133.23      8.65 o 
  10  -2   6        4.90        4.09      3.76 o 
  11  -2   6       78.54       80.49      8.17 o 
  -7  -1   6        2.68        3.13      3.46 o 
  -6  -1   6       39.87       39.77      5.79 o 
  -5  -1   6        0.23        2.92      4.29 o 
  -4  -1   6        9.63       10.61      4.62 o 
  -3  -1   6       20.85       18.97      1.90 o 
  -2  -1   6       75.00       71.53      2.58 o 
  -1  -1   6       37.16       35.30      2.69 o 
   0  -1   6      133.58      128.31      3.50 o 
   1  -1   6      102.02       91.54      3.99 o 
   2  -1   6       16.39       12.89      1.60 o 
   3  -1   6      114.06      113.81      3.65 o 
   4  -1   6      274.56      239.43      4.69 o 
   5  -1   6        2.81        1.51      1.30 o 
   6  -1   6       86.36       99.27      5.74 o 
   7  -1   6       11.13        8.94      3.08 o 
   8  -1   6        0.81        1.42      2.99 o 
   9  -1   6      239.69      251.92     10.61 o 
  10  -1   6        0.40        0.59      2.85 o 
  11  -1   6       20.22       28.10      5.42 o 
  -7   0   6        9.31        7.59      3.82 o 
  -6   0   6        4.27        3.35      3.29 o 
  -5   0   6       56.70       59.57      6.82 o 
  -4   0   6       20.08       21.14      6.84 o 
  -3   0   6      220.95      256.61     20.03 o 
  -2   0   6        5.41        6.93      3.33 o 
  -1   0   6      180.72      169.62      4.59 o 
   0   0   6      271.93      236.13      5.10 o 
   1   0   6        0.22        0.48      0.88 o 
   2   0   6     1187.81     1211.86     10.75 o 
   3   0   6      423.89      451.62     11.38 o 
   4   0   6        5.92        6.95      1.25 o 
   5   0   6      391.80      373.75      7.54 o 
   6   0   6       11.43        8.70      2.69 o 
   7   0   6       90.66       94.67      6.78 o 
   8   0   6       58.29       71.29      5.63 o 
   9   0   6       16.09       13.48      3.72 o 
  10   0   6       71.02       60.68      6.29 o 
  11   0   6        2.67        1.44      3.28 o 
  -8   1   6       29.99       29.64      5.28 o 
  -7   1   6        7.38        4.86      3.31 o 
  -6   1   6      114.80      125.78      9.67 o 
  -5   1   6        1.23        2.13      3.18 o 
  -4   1   6        1.35        2.57      3.26 o 
  -3   1   6        0.14        1.46      3.64 o 
  -2   1   6      660.04      672.54     25.62 o 
  -1   1   6        0.38        1.49      2.35 o 
   0   1   6       72.72       60.61      2.40 o 
   1   1   6      520.50      543.70      5.88 o 
   2   1   6       81.15       94.24      2.62 o 
   3   1   6      678.19      691.02     12.43 o 
   4   1   6      586.74      609.10      6.39 o 
   5   1   6      356.77      366.35      6.62 o 
   6   1   6      198.03      203.55      5.96 o 
   7   1   6      517.84      521.22     23.40 o 
   8   1   6       72.03       74.65      5.50 o 
   9   1   6        4.90        6.04      3.00 o 
  10   1   6       10.98        7.77      3.47 o 
  11   1   6      100.36       84.55     12.02 o 
  -8   2   6       50.56       50.45      9.66 o 
  -7   2   6       87.90       79.29     11.83 o 
  -6   2   6        2.46        3.39      2.94 o 
  -5   2   6      427.84      430.97     15.16 o 
  -4   2   6      198.38      194.44      9.12 o 
  -3   2   6       31.04       31.64      4.39 o 
  -2   2   6        5.63        3.29      1.75 o 
  -1   2   6      180.88      196.81      9.33 o 
   0   2   6       65.19       64.49      2.51 o 
   1   2   6       32.54       36.31      1.77 o 
   2   2   6       14.86       14.68      1.21 o 
   3   2   6       24.05       31.12      6.85 o 
   4   2   6      287.99      283.44      4.07 o 
   5   2   6       50.95       51.89      2.72 o 
   6   2   6      666.29      670.54     17.55 o 
   7   2   6      141.13      139.21      6.04 o 
   8   2   6       54.43       51.98      4.59 o 
   9   2   6      577.43      595.35     18.23 o 
  10   2   6        0.17        1.44      2.89 o 
  11   2   6        5.79        6.13      3.04 o 
  -8   3   6       66.48       71.82     12.25 o 
  -7   3   6       86.30       87.72     11.80 o 
  -6   3   6      149.04      153.25     14.69 o 
  -5   3   6       46.04       48.68      5.83 o 
  -4   3   6      136.47      130.90      6.80 o 
  -3   3   6      248.66      241.97      9.30 o 
  -2   3   6      372.15      369.15     11.73 o 
  -1   3   6      427.84      448.15      5.18 o 
   0   3   6        8.12       13.01      1.16 o 
   1   3   6       46.23       47.26      1.79 o 
   2   3   6       50.43       43.34      1.15 o 
   3   3   6      784.21      800.88     21.96 o 
   4   3   6       20.93       18.15      3.57 o 
   5   3   6      190.96      185.61      4.28 o 
   6   3   6      238.67      216.19      7.72 o 
   7   3   6       10.29        9.29      2.52 o 
   8   3   6      240.40      238.13      9.19 o 
   9   3   6        5.85        7.05      3.04 o 
  10   3   6      122.16      131.48     14.30 o 
  11   3   6      157.66      147.97      9.00 o 
  -7   4   6       26.04       28.40     10.39 o 
  -6   4   6      122.89      126.93      7.58 o 
  -5   4   6      208.14      212.12      8.49 o 
  -4   4   6      235.03      243.20      9.14 o 
  -3   4   6       11.22        8.27      2.62 o 
  -2   4   6      240.57      244.03      4.99 o 
  -1   4   6      935.50      987.71     15.46 o 
   0   4   6     1168.76     1205.89     17.49 o 
   1   4   6      573.72      622.39      5.72 o 
   2   4   6      156.28      184.95      2.78 o 
   3   4   6      261.03      302.40     11.97 o 
   4   4   6        4.29        1.18      3.62 o 
   5   4   6      534.77      517.71     13.01 o 
   6   4   6       10.45       17.87      2.71 o 
   7   4   6      808.59      823.48     41.02 o 
   8   4   6       45.56       43.25      4.85 o 
   9   4   6        0.24        1.29      4.38 o 
  10   4   6       28.55       20.58      4.85 o 
  11   4   6       32.43       32.53     10.62 o 
  -7   5   6        9.35       10.50      8.17 o 
  -6   5   6       20.31       22.61      8.40 o 
  -5   5   6       22.88       23.05      3.71 o 
  -4   5   6      844.06      894.72     15.18 o 
  -3   5   6        0.06        0.61      0.93 o 
  -2   5   6      588.54      603.89     17.39 o 
  -1   5   6       21.07       15.87      1.72 o 
   0   5   6      218.96      213.15      4.76 o 
   1   5   6      374.52      353.43     10.44 o 
   2   5   6      675.95      688.34     11.72 o 
   3   5   6      270.30      257.41     10.67 o 
   4   5   6      180.51      186.89      4.32 o 
   5   5   6      286.63      295.93      6.80 o 
   6   5   6      110.06      101.29      4.54 o 
   7   5   6       17.62       18.52      3.76 o 
   8   5   6       38.54       36.80      9.07 o 
   9   5   6       98.57      113.56     12.89 o 
  10   5   6       91.53       88.58      6.96 o 
  11   5   6        0.65        3.71      6.68 o 
  -7   6   6        4.96        9.94      8.26 o 
  -6   6   6        7.54       10.98      6.99 o 
  -5   6   6       55.74       56.88      9.47 o 
  -4   6   6       28.44       26.55      4.24 o 
  -3   6   6      379.46      363.07      9.04 o 
  -2   6   6     1545.03     1616.15     20.34 o 
  -1   6   6      307.18      303.76      7.94 o 
   0   6   6      146.06      141.70      5.58 o 
   1   6   6        1.45        1.94      1.10 o 
   2   6   6       19.53       21.24      1.98 o 
   3   6   6      119.93      110.01      4.34 o 
   4   6   6      128.92      116.89      3.83 o 
   5   6   6      182.60      166.24      6.27 o 
   6   6   6       47.16       49.03      6.78 o 
   7   6   6      635.88      678.33     25.39 o 
   8   6   6       26.89       17.89      7.81 o 
   9   6   6       25.87       22.86      4.22 o 
  10   6   6       11.75       15.62      6.46 o 
  11   6   6       68.61       68.00     11.40 o 
  -6   7   6       19.73       30.34      8.12 o 
  -5   7   6        0.87        0.00      4.07 o 
  -4   7   6       33.68       25.93      6.49 o 
  -3   7   6      100.06      139.06     53.31 o 
  -2   7   6       33.53       33.41      3.20 o 
  -1   7   6     1102.11     1145.11     20.27 o 
   0   7   6      120.51      121.71      7.08 o 
   1   7   6       91.13       94.33      6.35 o 
   2   7   6      168.69      156.15      6.34 o 
   3   7   6        6.11        5.10      1.39 o 
   4   7   6        1.65        1.78      1.01 o 
   5   7   6      300.22      298.13     15.94 o 
   6   7   6      630.61      702.71     24.63 o 
   7   7   6      121.06      120.58     12.56 o 
   8   7   6      175.93      166.23      7.89 o 
   9   7   6       25.06       30.31     10.39 o 
  10   7   6        0.03        1.46      4.94 o 
  -6   8   6       18.71       19.69      6.57 o 
  -5   8   6       15.48       18.40      6.71 o 
  -4   8   6        0.05        0.17      3.60 o 
  -3   8   6       64.44       62.19      5.20 o 
  -2   8   6      168.34      165.07      7.72 o 
  -1   8   6       79.36       77.92      5.75 o 
   0   8   6      261.69      246.02      8.89 o 
   1   8   6      677.81      694.81     17.59 o 
   2   8   6       41.15       37.42      3.83 o 
   3   8   6        2.25        2.08      2.13 o 
   4   8   6        6.72        8.85      2.72 o 
   5   8   6       25.58       26.62      3.24 o 
   6   8   6       20.55       20.34      6.52 o 
   7   8   6       73.39       69.26      5.03 o 
   8   8   6        5.22        3.54      2.55 o 
   9   8   6       58.77       60.31     10.20 o 
  10   8   6        6.95        6.01      9.07 o 
  -5   9   6       15.04       17.13      6.83 o 
  -4   9   6       54.01       66.82     10.08 o 
  -3   9   6       87.90       78.28      5.98 o 
  -2   9   6       13.24       12.74      3.37 o 
  -1   9   6      103.69       98.42      9.02 o 
   0   9   6        4.97        4.07      4.94 o 
   1   9   6      126.12      123.56     10.34 o 
   2   9   6        0.03        0.90      2.47 o 
   3   9   6       73.97       73.70      4.98 o 
   4   9   6       75.13       76.56      5.75 o 
   5   9   6       35.54       37.36     10.00 o 
   6   9   6       64.19       60.20      7.99 o 
   7   9   6        1.24        2.34      2.18 o 
   8   9   6        6.01        9.72      6.94 o 
   9   9   6        1.28        1.10      3.93 o 
  -4  10   6       12.23       17.84      7.13 o 
  -3  10   6       58.43       60.58      5.69 o 
  -2  10   6       66.88       76.59      6.16 o 
  -1  10   6        8.01        7.42      3.10 o 
   0  10   6       20.43       13.69      4.93 o 
   1  10   6       57.21       55.50      5.69 o 
   2  10   6       29.36       27.35      3.89 o 
   3  10   6       14.31       16.48      3.50 o 
   4  10   6       23.00       11.66     10.20 o 
   5  10   6       16.38       15.33      3.71 o 
   6  10   6       64.87       64.72     24.16 o 
   7  10   6        0.01        0.03      3.71 o 
   8  10   6        2.60        3.06      7.81 o 
  -3  11   6        1.02        1.26      2.58 o 
  -2  11   6       48.88       51.60      5.98 o 
  -1  11   6        0.33        1.26      2.22 o 
   0  11   6      106.24      111.46      7.81 o 
   1  11   6        6.84        7.99      4.16 o 
   2  11   6       54.54       56.51      9.89 o 
   3  11   6       54.22       54.41      9.33 o 
   4  11   6        9.18        3.26      2.05 o 
   5  11   6       99.67       95.50     37.81 o 
   6  11   6        0.87        1.54      4.52 o 
   7  11   6       24.87       27.92     17.72 o 
  -2  12   6        9.93       11.14      4.29 o 
  -1  12   6        1.36        1.60      3.17 o 
   0  12   6        1.11        0.83      2.41 o 
   1  12   6        6.03        5.34      5.51 o 
   2  12   6       43.52       47.83      5.65 o 
   3  12   6        8.36        9.29      2.70 o 
   4  12   6       16.57       19.13      7.61 o 
   5  12   6        8.70        7.58      8.17 o 
   2  -9   7       35.14       43.61      5.19 o 
   3  -9   7       33.20       31.83      5.81 o 
  -1  -8   7       27.37       28.32      4.12 o 
   0  -8   7       17.04       16.08      4.12 o 
   1  -8   7       72.20      102.53     28.05 o 
   2  -8   7       21.67       21.55      4.06 o 
   3  -8   7        7.29        6.63      3.00 o 
   4  -8   7       29.83       39.20      6.40 o 
   5  -8   7       23.39       27.78      5.11 o 
   6  -8   7       91.01      100.23      8.98 o 
  -3  -7   7        2.88        2.52      3.70 o 
  -2  -7   7       55.48       58.56      5.41 o 
  -1  -7   7        0.58        1.59      2.89 o 
   0  -7   7        0.50        1.27      2.90 o 
   1  -7   7       26.97       28.69      7.72 o 
   2  -7   7        5.56        6.33      2.96 o 
   3  -7   7      202.98      202.20      8.71 o 
   4  -7   7      352.78      355.24      9.90 o 
   5  -7   7      117.06      116.70      8.53 o 
   6  -7   7       92.94       92.52      7.93 o 
   7  -7   7      120.61      139.43     10.87 o 
   8  -7   7        3.42        2.43      3.29 o 
  -4  -6   7        0.25        3.14      3.56 o 
  -3  -6   7       85.83       91.85      8.93 o 
  -2  -6   7       49.48       43.45      5.46 o 
  -1  -6   7      183.62      180.08      8.47 o 
   0  -6   7      210.39      214.20     10.45 o 
   1  -6   7        6.88        2.76      3.11 o 
   2  -6   7        0.12        2.48      2.83 o 
   3  -6   7        7.65        7.28      3.00 o 
   4  -6   7      195.02      183.31      6.98 o 
   5  -6   7      165.48      167.42      6.91 o 
   6  -6   7      313.53      347.68     22.68 o 
   7  -6   7      168.42      179.11     13.81 o 
   8  -6   7        0.49        1.06      3.20 o 
   9  -6   7        0.86        1.99      3.03 o 
  -5  -5   7       86.77      101.31      9.83 o 
  -4  -5   7        0.40        2.77      4.40 o 
  -3  -5   7       48.93       54.84      7.58 o 
  -2  -5   7       14.08       15.83      6.00 o 
  -1  -5   7      194.32      209.52     10.95 o 
   0  -5   7        4.21        8.89      4.45 o 
   1  -5   7      271.49      251.05     11.51 o 
   2  -5   7      194.32      196.87      7.21 o 
   3  -5   7       34.97       30.07      4.01 o 
   4  -5   7       72.15       64.02      4.57 o 
   5  -5   7        2.07        3.38      2.25 o 
   6  -5   7       42.03       44.55      3.75 o 
   7  -5   7      327.80      344.63     17.02 o 
   8  -5   7      350.72      381.33     14.74 o 
   9  -5   7      124.32      134.54     13.99 o 
  -5  -4   7       19.97       21.34      6.10 o 
  -4  -4   7        2.14        2.47      3.70 o 
  -3  -4   7      189.49      203.99     11.19 o 
  -2  -4   7      304.96      310.66     13.06 o 
  -1  -4   7       24.00       37.14      9.59 o 
   0  -4   7        0.07        1.05      2.15 o 
   1  -4   7       29.21       26.67      3.45 o 
   2  -4   7       31.44       29.96      3.63 o 
   3  -4   7      238.70      217.94      7.36 o 
   4  -4   7      154.68      179.00      6.76 o 
   5  -4   7        9.59       11.26      2.71 o 
   6  -4   7        2.83        4.25      2.24 o 
   7  -4   7        1.74        1.45      1.76 o 
   8  -4   7       30.14       30.43      8.02 o 
   9  -4   7      384.88      410.61     14.50 o 
  10  -4   7       14.61       19.76      5.30 o 
  -6  -3   7       19.18       18.34      5.03 o 
  -5  -3   7        0.07        1.52      5.25 o 
  -4  -3   7       38.33       49.19      7.09 o 
  -3  -3   7       55.21       54.08      7.18 o 
  -2  -3   7      485.14      486.86     35.98 o 
  -1  -3   7       74.19       71.79      4.65 o 
   0  -3   7        0.02        0.91      2.14 o 
   1  -3   7      266.57      271.96      8.55 o 
   2  -3   7        0.78        2.78      2.54 o 
   3  -3   7       20.25       14.83      2.75 o 
   4  -3   7        6.83        6.52      2.46 o 
   5  -3   7      242.23      251.27      7.52 o 
   6  -3   7      142.21      157.15      6.34 o 
   7  -3   7      103.49      105.39      6.14 o 
   8  -3   7        0.61        3.71      4.16 o 
   9  -3   7       23.15       22.76      5.04 o 
  10  -3   7        2.55        3.71      3.10 o 
  11  -3   7       98.70      107.02     13.99 o 
  -6  -2   7      207.98      226.99     12.68 o 
  -5  -2   7       32.29       34.69      7.42 o 
  -4  -2   7       49.26       47.91      6.71 o 
  -3  -2   7        0.00        2.10      3.54 o 
  -2  -2   7       17.34       19.05      2.61 o 
  -1  -2   7      204.51      195.10      6.40 o 
   0  -2   7     1001.00     1007.38     22.97 o 
   1  -2   7       15.53       15.11      2.62 o 
   2  -2   7      144.41      130.56      5.38 o 
   3  -2   7       10.20        7.70      2.17 o 
   4  -2   7       44.08       41.37      3.54 o 
   5  -2   7      248.58      235.16      7.36 o 
   6  -2   7       83.73       81.66      5.67 o 
   7  -2   7      271.07      268.22      7.92 o 
   8  -2   7        8.74       10.16      3.10 o 
   9  -2   7      145.55      146.71      8.73 o 
  10  -2   7      111.26      100.65      7.94 o 
  11  -2   7       21.65       19.72      7.70 o 
  -6  -1   7        1.06        2.00      3.50 o 
  -5  -1   7       27.23       33.28      7.06 o 
  -4  -1   7      626.33      650.45     18.69 o 
  -3  -1   7      107.15      110.90      8.30 o 
  -2  -1   7      102.10      105.83      3.60 o 
  -1  -1   7      234.62      229.06     10.94 o 
   0  -1   7       35.07       30.24      2.17 o 
   1  -1   7      388.06      357.34      8.97 o 
   2  -1   7      421.09      403.28      9.73 o 
   3  -1   7        2.91        1.43      1.97 o 
   4  -1   7      138.94      136.97      5.56 o 
   5  -1   7      249.67      248.75      7.64 o 
   6  -1   7       26.15       19.81      4.26 o 
   7  -1   7      120.18      107.97      6.09 o 
   8  -1   7        4.29        6.35      7.11 o 
   9  -1   7        0.28        0.78      2.19 o 
  10  -1   7       41.14       45.73      5.99 o 
  11  -1   7        2.18        4.67      3.27 o 
  -7   0   7        1.40        3.39      4.77 o 
  -6   0   7        0.19        1.94      3.61 o 
  -5   0   7        0.55        0.96      3.11 o 
  -4   0   7       10.39        7.72      4.30 o 
  -3   0   7      250.46      254.34     15.81 o 
  -2   0   7      977.03     1027.16     21.95 o 
  -1   0   7       14.73       14.88      2.88 o 
   0   0   7      434.72      439.18      8.27 o 
   1   0   7        3.96        4.62      1.08 o 
   2   0   7       90.53       90.40      4.31 o 
   3   0   7     1365.49     1376.97     27.11 o 
   4   0   7        5.24        9.16      2.02 o 
   5   0   7      163.05      148.98      4.73 o 
   6   0   7        0.84        1.49      1.99 o 
   7   0   7        0.01        0.77      2.36 o 
   8   0   7       87.44       79.86      5.68 o 
   9   0   7        9.19       10.13      3.39 o 
  10   0   7        5.74        7.33      9.07 o 
  11   0   7       68.17       65.24      6.96 o 
  -7   1   7       26.95       29.53      6.64 o 
  -6   1   7       20.40       22.53      5.01 o 
  -5   1   7        4.01        6.58      3.94 o 
  -4   1   7        1.69        4.16      4.18 o 
  -3   1   7       36.66       33.08      6.20 o 
  -2   1   7      161.82      187.57     13.88 o 
  -1   1   7      150.00      156.48      7.11 o 
   0   1   7     1004.75      999.08     15.75 o 
   1   1   7       33.76       36.96      2.00 o 
   2   1   7      347.52      361.26      5.80 o 
   3   1   7      583.65      598.18     15.53 o 
   4   1   7       42.93       40.45      1.87 o 
   5   1   7      433.97      414.36      9.60 o 
   6   1   7      185.73      167.58      5.83 o 
   7   1   7       29.03       30.98      3.82 o 
   8   1   7      115.11      110.18      6.17 o 
   9   1   7      221.38      225.93     12.49 o 
  10   1   7       17.08       16.54      3.89 o 
  11   1   7       12.28       11.25      3.53 o 
  -7   2   7        0.35        2.35      3.09 o 
  -6   2   7        4.07        4.74      3.99 o 
  -5   2   7       14.61       15.93      4.34 o 
  -4   2   7       17.42       14.36      4.42 o 
  -3   2   7       28.49       28.13      5.01 o 
  -2   2   7        4.76        2.45      2.63 o 
  -1   2   7        3.21        1.91      4.21 o 
   0   2   7       36.20       38.45      3.04 o 
   1   2   7     1689.42     1782.65     19.16 o 
   2   2   7     1592.08     1577.50     27.27 o 
   3   2   7     1084.54     1180.69     33.52 o 
   4   2   7        0.00        0.03      2.20 o 
   5   2   7        3.34        2.87      1.01 o 
   6   2   7      510.57      520.39     10.90 o 
   7   2   7      391.89      367.55      9.74 o 
   8   2   7      148.25      143.60      6.52 o 
   9   2   7       16.10       16.63      6.68 o 
  10   2   7       15.67       18.15      3.71 o 
  11   2   7      110.77      103.03     13.31 o 
  -7   3   7       12.78       13.71      8.01 o 
  -6   3   7       21.45       23.43      8.99 o 
  -5   3   7      312.65      294.72     11.18 o 
  -4   3   7        3.18        1.86      2.68 o 
  -3   3   7       78.94       73.00      5.54 o 
  -2   3   7       91.69      101.59      7.00 o 
  -1   3   7       70.48       65.39      5.01 o 
   0   3   7       46.61       49.10      1.75 o 
   1   3   7      214.74      239.76     11.13 o 
   2   3   7      126.34      112.56      2.27 o 
   3   3   7      542.43      532.21     10.80 o 
   4   3   7      377.62      367.87     17.25 o 
   5   3   7        3.70        5.25      5.08 o 
   6   3   7        1.09        1.26      0.70 o 
   7   3   7       99.01       97.13      4.85 o 
   8   3   7        3.14        4.92      7.16 o 
   9   3   7      161.77      161.26      7.81 o 
  10   3   7       40.45       40.50      5.14 o 
  11   3   7       21.18       11.85      6.71 o 
  -7   4   7        7.81       10.48      9.47 o 
  -6   4   7       87.42       85.78     11.32 o 
  -5   4   7        2.08        2.84      2.54 o 
  -4   4   7      121.02      105.96      6.14 o 
  -3   4   7       74.71       72.88      5.11 o 
  -2   4   7        6.11        6.01      2.52 o 
  -1   4   7      143.65      145.49      4.67 o 
   0   4   7       63.62       60.78      2.25 o 
   1   4   7        1.93        4.78      1.19 o 
   2   4   7        1.45        1.16      0.59 o 
   3   4   7      143.32      148.26      7.02 o 
   4   4   7       85.33       69.64      5.46 o 
   5   4   7      306.97      305.60     15.84 o 
   6   4   7      386.67      370.55     12.67 o 
   7   4   7       85.59       77.75      4.11 o 
   8   4   7        1.03        0.80      2.08 o 
   9   4   7        3.50        5.74      2.73 o 
  10   4   7       56.93       49.80     10.06 o 
  11   4   7       92.02      101.15     12.95 o 
  -6   5   7       93.12      102.04     12.81 o 
  -5   5   7       37.94       39.18      4.31 o 
  -4   5   7        4.16        4.96      2.54 o 
  -3   5   7        6.38        7.72      2.52 o 
  -2   5   7        8.93       15.35      4.27 o 
  -1   5   7       27.76       26.45      1.81 o 
   0   5   7        6.13        8.29      1.81 o 
   1   5   7      100.19       98.16      3.25 o 
   2   5   7       14.95       20.57      1.42 o 
   3   5   7      132.10      151.36      7.28 o 
   4   5   7        3.20        3.88      4.04 o 
   5   5   7       93.07       98.53     10.22 o 
   6   5   7       11.64       13.35      1.83 o 
   7   5   7      247.78      249.16     14.83 o 
   8   5   7      274.62      302.31     19.16 o 
   9   5   7        1.92        1.71      4.72 o 
  10   5   7       30.25       34.75      9.44 o 
  11   5   7        2.13        7.30      7.22 o 
  -6   6   7        9.01       10.48      5.25 o 
  -5   6   7      105.03      113.11     11.57 o 
  -4   6   7       30.53       33.00      3.92 o 
  -3   6   7      147.80      149.42      8.37 o 
  -2   6   7      207.67      195.68      5.89 o 
  -1   6   7       23.75       23.44      2.66 o 
   0   6   7        7.75        8.53      2.10 o 
   1   6   7      196.94      196.83      4.32 o 
   2   6   7        6.20        3.85      1.14 o 
   3   6   7       40.35       34.38      2.05 o 
   4   6   7       54.99       61.20      3.69 o 
   5   6   7        9.08        7.23      1.05 o 
   6   6   7        2.12        2.61      1.26 o 
   7   6   7      139.09      148.75     12.36 o 
   8   6   7        1.89        1.26      4.41 o 
   9   6   7      420.82      483.14     25.11 o 
  10   6   7       11.35       17.75      8.20 o 
  11   6   7        0.15        2.36      5.31 o 
  -6   7   7       19.27       30.08      8.43 o 
  -5   7   7        5.26       10.08      6.04 o 
  -4   7   7       28.45       34.52      7.75 o 
  -3   7   7       22.97       22.63      3.58 o 
  -2   7   7      569.19      587.50     13.33 o 
  -1   7   7       26.01       25.23      2.89 o 
   0   7   7      130.51      136.76      6.03 o 
   1   7   7      177.84      162.47      6.47 o 
   2   7   7      214.90      214.85      5.32 o 
   3   7   7       84.57       85.34      3.34 o 
   4   7   7      152.12      162.50      5.38 o 
   5   7   7        1.41        1.88      1.49 o 
   6   7   7       90.68       82.02      9.55 o 
   7   7   7       41.78       42.67      8.06 o 
   8   7   7       56.92       57.78      9.18 o 
   9   7   7       41.85       41.18      9.52 o 
  10   7   7        3.78        5.11      6.32 o 
  -5   8   7        0.32        0.76      3.48 o 
  -4   8   7        1.74        3.60      5.20 o 
  -3   8   7        1.46        4.66      5.17 o 
  -2   8   7        0.01        0.81      1.84 o 
  -1   8   7      719.66      743.75     15.32 o 
   0   8   7     1658.74     1769.40     20.73 o 
   1   8   7      116.74      115.88      6.61 o 
   2   8   7      308.37      295.64     10.66 o 
   3   8   7       14.88       19.10      6.63 o 
   4   8   7      136.99      144.49      6.33 o 
   5   8   7       14.37       19.63      6.29 o 
   6   8   7        6.85       12.36      5.34 o 
   7   8   7       36.50       39.74      8.40 o 
   8   8   7       15.27       13.15      6.94 o 
   9   8   7       54.23       66.15     11.24 o 
  10   8   7        1.19        2.61      5.22 o 
  -5   9   7       91.38       95.30     10.76 o 
  -4   9   7      134.34      147.60     12.70 o 
  -3   9   7        6.49        4.49      3.85 o 
  -2   9   7       19.28       18.19      3.25 o 
  -1   9   7       29.39       26.65      4.00 o 
   0   9   7      328.17      354.44     10.60 o 
   1   9   7     1176.67     1253.07     23.93 o 
   2   9   7      540.82      574.80     25.98 o 
   3   9   7      207.09      202.68     15.95 o 
   4   9   7      247.87      239.87      9.38 o 
   5   9   7       60.54       64.27     19.94 o 
   6   9   7       26.79       35.98      8.34 o 
   7   9   7       34.72       37.67      9.16 o 
   8   9   7       70.99       66.18     10.22 o 
   9   9   7        1.03        0.56      3.60 o 
  -4  10   7       34.51       36.40      8.76 o 
  -3  10   7      137.57      159.63     12.70 o 
  -2  10   7       35.96       38.83      4.42 o 
  -1  10   7        7.51        5.82      2.62 o 
   0  10   7       68.98       68.68      8.54 o 
   1  10   7       36.71       35.73      7.44 o 
   2  10   7        7.49       15.48      6.46 o 
   3  10   7      554.53      585.12     14.20 o 
   4  10   7      129.23      112.77     14.18 o 
   5  10   7        0.97        1.10      4.30 o 
   6  10   7       64.56       53.34     24.58 o 
   7  10   7        5.57        9.27      9.18 o 
   8  10   7       40.37       36.07     26.37 o 
  -3  11   7       76.81       81.09     11.32 o 
  -2  11   7       95.30       96.23      7.66 o 
  -1  11   7       56.09       59.47      5.86 o 
   0  11   7       57.67       57.50      7.36 o 
   1  11   7      101.52      105.92     11.07 o 
   2  11   7       26.33       20.81      6.63 o 
   3  11   7       37.28       29.52      7.56 o 
   4  11   7       62.01       78.31     15.17 o 
   6  11   7      109.63      105.70     25.98 o 
   7  11   7        0.01        1.88      4.97 o 
  -1  12   7        0.03        0.50      2.23 o 
   0  12   7       20.26       27.16      4.38 o 
   1  12   7       59.34       67.14      7.30 o 
   2  12   7       14.74       18.68      6.38 o 
   4  12   7        7.28        9.13      6.24 o 
   1  -8   8       11.26        7.27      2.67 o 
   2  -8   8       89.24       87.66      6.43 o 
   3  -8   8        7.57        7.53      3.06 o 
   4  -8   8        4.39        8.05      5.07 o 
   5  -8   8        3.49        4.18      3.12 o 
  -1  -7   8        0.78        4.02      3.66 o 
   0  -7   8       13.68       12.88      3.43 o 
   1  -7   8       23.23       28.18      4.15 o 
   2  -7   8      124.53      126.91      6.96 o 
   3  -7   8        6.76        6.61      3.32 o 
   4  -7   8       41.67       48.44      4.93 o 
   5  -7   8      104.01      108.98      8.32 o 
   6  -7   8      103.90      109.80     12.08 o 
   7  -7   8        5.75        5.55      3.52 o 
  -3  -6   8       43.92       39.42      7.03 o 
  -2  -6   8        9.20        6.88      4.07 o 
  -1  -6   8        9.54       10.82      2.85 o 
   0  -6   8        4.88        3.52      4.07 o 
   1  -6   8        8.01        8.04      3.34 o 
   2  -6   8        0.31        0.82      2.11 o 
   3  -6   8       29.32       32.46      4.26 o 
   4  -6   8        0.03        2.15      2.71 o 
   5  -6   8        6.81        6.72      2.54 o 
   6  -6   8        1.55        1.98      2.95 o 
   7  -6   8       27.69       29.24      7.90 o 
   8  -6   8       89.16       85.57      8.93 o 
  -4  -5   8        9.29        6.60      4.06 o 
  -3  -5   8       13.15       11.39      4.92 o 
  -2  -5   8      103.06      106.70      9.93 o 
  -1  -5   8       43.09       44.52      5.42 o 
   0  -5   8      260.95      259.59      9.01 o 
   1  -5   8       73.90       71.02      5.37 o 
   2  -5   8       20.16       23.62      3.92 o 
   3  -5   8       32.27       29.12      3.84 o 
   4  -5   8        0.05        1.53      2.14 o 
   5  -5   8       33.91       33.85      3.88 o 
   6  -5   8       24.51       29.08      3.87 o 
   7  -5   8       68.58       69.25      8.97 o 
   8  -5   8       10.44       12.77      6.47 o 
   9  -5   8       45.12       45.65      6.30 o 
  -4  -4   8       22.22       23.64      5.66 o 
  -3  -4   8      139.73      142.24      9.52 o 
  -2  -4   8        7.07        7.31      4.59 o 
  -1  -4   8       66.33       56.98      7.41 o 
   0  -4   8        0.23        1.11      2.40 o 
   1  -4   8      301.31      309.40      9.94 o 
   2  -4   8      274.99      258.08      8.45 o 
   3  -4   8       58.62       39.24      3.94 o 
   4  -4   8       31.79       28.92      3.70 o 
   5  -4   8       63.31       58.62      4.58 o 
   6  -4   8      164.02      160.83      6.64 o 
   7  -4   8        5.08        4.33      2.58 o 
   8  -4   8      111.47      112.28      8.87 o 
   9  -4   8       64.92       67.13     10.95 o 
  10  -4   8        5.56        6.80      6.85 o 
  -5  -3   8        0.52        3.78      4.10 o 
  -4  -3   8       33.07       31.96      6.36 o 
  -3  -3   8      107.08      120.45      9.87 o 
  -2  -3   8       86.95       97.83     11.24 o 
  -1  -3   8      273.13      272.17     12.63 o 
   0  -3   8        8.03       10.21      2.70 o 
   1  -3   8      281.68      265.12      8.15 o 
   2  -3   8      115.61      115.33      5.29 o 
   3  -3   8      629.95      625.34     13.18 o 
   4  -3   8      228.71      232.21      7.56 o 
   5  -3   8       70.13       53.95      4.09 o 
   6  -3   8      172.89      173.16      7.21 o 
   7  -3   8        1.99        3.99      2.40 o 
   8  -3   8       22.29       22.20      4.32 o 
   9  -3   8      114.53      107.66      7.87 o 
  10  -3   8       49.95       55.64     11.29 o 
  -5  -2   8       41.75       40.52      7.28 o 
  -4  -2   8       55.80       54.69     10.90 o 
  -3  -2   8        0.03        4.14      4.23 o 
  -2  -2   8       89.84       94.13      7.97 o 
  -1  -2   8      705.08      708.67     51.40 o 
   0  -2   8      254.42      253.31      7.67 o 
   1  -2   8       27.76       24.31      3.02 o 
   2  -2   8       29.51       27.41      3.30 o 
   3  -2   8      105.46       94.39      4.80 o 
   4  -2   8       55.16       48.79      3.88 o 
   5  -2   8      339.17      337.69      8.85 o 
   6  -2   8       80.76       89.97      5.50 o 
   7  -2   8       14.95       15.11      5.08 o 
   8  -2   8       52.91       56.15      5.68 o 
   9  -2   8        8.39        8.44      3.52 o 
  10  -2   8        0.34        1.47      2.88 o 
  11  -2   8       98.42       97.85      7.62 o 
  -6  -1   8      381.82      390.18     16.80 o 
  -5  -1   8        0.01        2.24      3.78 o 
  -4  -1   8      125.74      132.70     10.39 o 
  -3  -1   8       24.62       29.34      6.07 o 
  -2  -1   8      235.37      240.66     10.16 o 
  -1  -1   8       28.93       25.92      2.71 o 
   0  -1   8     1336.06     1382.80     19.29 o 
   1  -1   8      380.46      374.03      9.67 o 
   2  -1   8       22.52       21.91      3.12 o 
   3  -1   8      131.84      137.97      6.42 o 
   4  -1   8       56.40       49.02      3.91 o 
   5  -1   8        6.81       11.23      2.37 o 
   6  -1   8       23.86       19.41      4.90 o 
   7  -1   8      163.41      153.53      6.06 o 
   8  -1   8      142.13      150.37      7.28 o 
   9  -1   8      105.77      104.18     12.61 o 
  10  -1   8      209.08      204.92      9.91 o 
  11  -1   8        5.04        3.12      5.34 o 
  -6   0   8        1.49        1.29      3.31 o 
  -5   0   8       73.78       81.95      7.55 o 
  -4   0   8      440.07      452.72     16.96 o 
  -3   0   8        0.13        0.34      3.55 o 
  -2   0   8        3.01        2.03      3.06 o 
  -1   0   8       23.21       23.31      1.90 o 
   0   0   8      658.51      690.34     11.40 o 
   1   0   8       53.96       47.16      2.79 o 
   2   0   8      882.08      874.75     21.54 o 
   3   0   8        2.04        1.84      1.12 o 
   4   0   8       56.11       49.78      2.74 o 
   5   0   8       21.15       22.01      1.96 o 
   6   0   8        3.04        2.36      1.85 o 
   7   0   8        2.26        2.26      1.89 o 
   8   0   8      275.04      283.44     17.70 o 
   9   0   8      217.85      202.23     14.83 o 
  10   0   8      202.29      197.07      9.45 o 
  11   0   8      140.05      133.87     14.04 o 
  -6   1   8        5.67        5.63      4.04 o 
  -5   1   8        0.03        2.22      4.02 o 
  -4   1   8        1.95        4.76      3.99 o 
  -3   1   8      127.55      125.63      8.48 o 
  -2   1   8      462.68      450.79     19.13 o 
  -1   1   8      164.98      155.56      7.66 o 
   0   1   8       79.39       76.97      3.18 o 
   1   1   8      640.19      630.87     11.56 o 
   2   1   8      185.55      170.86      4.63 o 
   3   1   8        3.39        6.11      1.85 o 
   4   1   8      427.30      401.09      9.17 o 
   5   1   8       52.88       44.79      3.17 o 
   6   1   8      371.86      368.71      8.40 o 
   7   1   8       74.37       70.45      4.53 o 
   8   1   8        9.48        9.75      7.08 o 
   9   1   8       85.50       70.28      5.16 o 
  10   1   8        9.70       10.81      5.87 o 
  11   1   8       23.29       33.20      8.96 o 
  -6   2   8        9.52       13.57      4.26 o 
  -5   2   8       19.27       19.05      4.97 o 
  -4   2   8        3.45        4.00      2.56 o 
  -3   2   8      141.69      142.70     23.43 o 
  -2   2   8       10.64        8.03      4.63 o 
  -1   2   8      447.33      432.73     17.92 o 
   0   2   8      275.18      271.25      5.19 o 
   1   2   8       35.91       33.14      1.78 o 
   2   2   8      295.92      286.11      7.47 o 
   3   2   8      138.64      129.58      3.43 o 
   4   2   8      314.32      305.17      7.22 o 
   5   2   8      196.46      190.06      9.20 o 
   6   2   8        0.10        1.22      0.98 o 
   7   2   8      122.23      119.64      6.29 o 
   8   2   8       36.42       34.27      3.76 o 
   9   2   8        4.61        5.85      2.80 o 
  10   2   8        3.19        4.38      7.13 o 
  11   2   8        7.23        5.65      6.57 o 
  -6   3   8        2.95        4.00      2.27 o 
  -5   3   8      258.79      235.78     10.12 o 
  -4   3   8      116.13      121.07      7.69 o 
  -3   3   8      100.98      108.96      7.09 o 
  -2   3   8       77.01       71.02      5.64 o 
  -1   3   8      238.68      213.09     12.51 o 
   0   3   8      276.80      284.47     23.94 o 
   1   3   8      156.42      154.86      3.99 o 
   2   3   8      253.54      241.20      7.18 o 
   3   3   8        5.97        6.51      3.28 o 
   4   3   8      376.78      370.26     12.66 o 
   5   3   8      275.15      277.16     11.95 o 
   6   3   8        1.74        4.02      6.49 o 
   7   3   8       21.36       18.31      7.02 o 
   8   3   8        0.29        2.32      1.52 o 
   9   3   8      129.98      129.96     12.72 o 
  10   3   8       98.44       97.69     12.11 o 
  11   3   8       13.80       10.67      6.94 o 
  -6   4   8       69.29       57.52      9.94 o 
  -5   4   8       35.20       35.81      8.45 o 
  -4   4   8       47.19       47.93      5.95 o 
  -3   4   8      565.44      562.99     16.81 o 
  -2   4   8       32.02       21.50      3.49 o 
  -1   4   8        1.01        0.87      0.58 o 
   0   4   8        1.82        5.32      1.33 o 
   1   4   8       41.80       40.21      2.31 o 
   2   4   8       12.87       12.92      1.23 o 
   3   4   8      582.89      615.09     17.96 o 
   4   4   8       58.19       50.34      5.34 o 
   5   4   8      258.75      255.66     14.47 o 
   6   4   8      106.51      108.95      9.86 o 
   7   4   8       87.18       87.64      9.41 o 
   8   4   8       92.49       93.06     11.18 o 
   9   4   8        2.64        2.75      4.49 o 
  10   4   8       97.20       93.25     11.32 o 
  11   4   8       43.33       48.51     11.01 o 
  -6   5   8        2.06        6.07      6.83 o 
  -5   5   8        1.69        3.43      4.52 o 
  -4   5   8      142.61      151.87     13.34 o 
  -3   5   8      109.59      106.80      6.70 o 
  -2   5   8       72.93       69.93      5.02 o 
  -1   5   8       15.41       12.69      1.73 o 
   0   5   8       70.32       75.10      3.06 o 
   1   5   8       25.80       26.93      2.01 o 
   2   5   8       45.49       37.60      2.06 o 
   3   5   8      328.23      333.86     13.86 o 
   4   5   8       33.04       30.39      6.21 o 
   5   5   8      126.43      120.95     11.85 o 
   6   5   8        1.04        1.94      4.13 o 
   7   5   8       57.93       64.13      8.88 o 
   8   5   8       59.15       70.84     10.76 o 
   9   5   8       19.04       16.18      6.77 o 
  10   5   8        0.16        5.56      7.86 o 
  11   5   8       34.62       38.14      9.72 o 
  -5   6   8       23.25       30.70      8.57 o 
  -4   6   8        6.75        7.92      3.03 o 
  -3   6   8        8.43        8.64      3.51 o 
  -2   6   8        1.57        2.36      2.11 o 
  -1   6   8       19.69       20.31      2.54 o 
   0   6   8        0.51        1.38      1.64 o 
   1   6   8      159.25      152.88      5.17 o 
   2   6   8       73.50       69.96      2.50 o 
   3   6   8        3.39        2.46      0.49 o 
   4   6   8      273.37      260.94     14.32 o 
   5   6   8      238.79      208.05     13.57 o 
   6   6   8       43.00       43.93      7.36 o 
   7   6   8       96.17      105.84     10.34 o 
   8   6   8      163.30      151.90     13.00 o 
   9   6   8       10.22        9.02      6.63 o 
  10   6   8        1.20        1.60      4.13 o 
  11   6   8        0.63        1.69      6.29 o 
  -5   7   8        4.86        8.34      4.92 o 
  -4   7   8       18.61       18.85      5.31 o 
  -3   7   8        0.01        1.53      2.10 o 
  -2   7   8        3.37        5.47      3.06 o 
  -1   7   8      149.77      144.38      5.37 o 
   0   7   8       20.00       18.83      2.88 o 
   1   7   8       37.79       40.99      3.41 o 
   2   7   8       14.49       14.68      3.06 o 
   3   7   8      270.60      257.07      6.87 o 
   4   7   8       22.60       27.55      6.68 o 
   5   7   8       20.55       23.82      7.30 o 
   6   7   8       61.79       61.85      9.35 o 
   7   7   8       20.46       20.03      6.88 o 
   8   7   8        2.01        4.86      5.39 o 
   9   7   8       48.54       33.03      8.62 o 
  10   7   8       74.20       73.73     11.60 o 
  -5   8   8       41.18       34.75      8.26 o 
  -4   8   8       10.99       14.38      5.81 o 
  -3   8   8       52.41       59.66      8.40 o 
  -2   8   8        0.74        3.09      2.02 o 
  -1   8   8      144.42      155.27      6.65 o 
   0   8   8      165.64      171.87      7.66 o 
   1   8   8        5.98        6.88      2.48 o 
   2   8   8       38.95       40.86      4.15 o 
   3   8   8      101.99      101.95      4.99 o 
   4   8   8       15.71       18.26      7.47 o 
   5   8   8       58.79       64.46      8.71 o 
   6   8   8        0.04        0.00      3.65 o 
   7   8   8       34.96       35.53      8.45 o 
   8   8   8       60.73       71.82     11.04 o 
   9   8   8        1.09        3.26      5.42 o 
  10   8   8        2.38        8.43      6.07 o 
  -4   9   8        0.36        1.69      3.96 o 
  -3   9   8       14.34       16.71      5.20 o 
  -2   9   8       32.02       39.07      8.20 o 
  -1   9   8        4.50        5.82      2.63 o 
   0   9   8       55.32       59.98      4.93 o 
   1   9   8      117.38      106.40      7.33 o 
   2   9   8      152.84      156.61      8.81 o 
   3   9   8       94.64       93.56      9.18 o 
   4   9   8      117.33      119.04     10.93 o 
   5   9   8        8.17        5.39      6.54 o 
   7   9   8       39.29       37.92      8.76 o 
   8   9   8        1.32        2.75      3.82 o 
   9   9   8        6.72        3.31      5.42 o 
  -3  10   8        0.19        3.54      5.17 o 
  -2  10   8        0.02        1.99      4.21 o 
  -1  10   8       80.54       80.78      6.08 o 
   0  10   8       17.22       11.20      2.91 o 
   1  10   8       87.58       95.18      6.51 o 
   2  10   8      211.37      229.06     16.29 o 
   3  10   8       34.99       24.69     20.14 o 
   4  10   8      187.62      167.74     19.55 o 
   5  10   8       37.98       35.48     22.08 o 
   7  10   8       15.52       14.72      9.52 o 
   8  10   8      110.49      139.15     18.23 o 
  -2  11   8       33.31       42.39      8.37 o 
  -1  11   8        1.01        1.71      3.96 o 
   0  11   8        7.29        7.78      4.27 o 
   1  11   8       51.24       45.00      7.13 o 
   2  11   8      112.00      124.04     12.64 o 
   3  11   8      212.21      222.85     15.14 o 
   4  11   8      137.72      143.47     13.45 o 
   5  11   8       47.01       36.57     24.16 o 
   7  11   8       18.93       13.82     10.39 o 
   0  12   8        1.00        2.36      4.24 o 
   1  12   8       23.50       24.16      6.52 o 
   2  12   8       80.62       82.24     10.81 o 
   4  12   8        8.14       15.56      7.53 o 
   5  12   8       84.17      105.84     16.91 o 
   1  -7   9       65.93       63.61      6.66 o 
   2  -7   9      145.08      152.74      8.59 o 
   3  -7   9       15.10       16.17      3.31 o 
   4  -7   9        1.67        2.11      2.28 o 
   5  -7   9        3.20        3.58      3.15 o 
  -1  -6   9       32.01       40.04      6.75 o 
   0  -6   9        1.93        3.66      2.58 o 
   1  -6   9       14.97       19.07      4.55 o 
   2  -6   9       25.25       26.55      3.93 o 
   3  -6   9      147.97      144.36      6.91 o 
   4  -6   9      184.43      196.37      8.19 o 
   5  -6   9       66.73       66.90      5.16 o 
   6  -6   9       27.48       21.27      4.26 o 
   7  -6   9       26.31       23.65      6.83 o 
  -2  -5   9        5.26        5.74      4.50 o 
  -1  -5   9       49.65       37.24      5.77 o 
   0  -5   9       17.53       16.17      3.31 o 
   1  -5   9        0.12        2.44      2.49 o 
   2  -5   9        0.11        1.76      2.28 o 
   3  -5   9        0.90        1.36      2.08 o 
   4  -5   9      264.92      260.44      8.75 o 
   5  -5   9      172.14      178.83      7.25 o 
   6  -5   9      206.71      222.95      8.04 o 
   8  -5   9        7.46       10.27      5.85 o 
  -3  -4   9       29.68       27.44      5.82 o 
  -2  -4   9       71.13       64.92      8.15 o 
  -1  -4   9        7.67        4.95      4.45 o 
   0  -4   9       30.30       34.13      4.00 o 
   1  -4   9       10.03       11.57      2.96 o 
   2  -4   9       17.94       18.03      3.21 o 
   3  -4   9       26.24       24.71      3.36 o 
   4  -4   9        3.46        3.71      2.36 o 
   5  -4   9        0.55        2.13      2.34 o 
   6  -4   9      101.99      100.13      5.87 o 
   7  -4   9       35.13       32.53      8.64 o 
   8  -4   9       12.93       17.16      4.96 o 
   9  -4   9        5.37        1.99      2.89 o 
  -4  -3   9       55.00       60.72      7.21 o 
  -3  -3   9        0.00        1.51      3.34 o 
  -2  -3   9        4.92        8.02      5.46 o 
  -1  -3   9       43.16       44.76      6.82 o 
   0  -3   9       58.05       55.85      4.17 o 
   1  -3   9        0.18        1.36      2.21 o 
   2  -3   9      202.63      184.82      7.19 o 
   3  -3   9       99.20       77.48      4.95 o 
   4  -3   9       53.09       56.49      4.13 o 
   5  -3   9        9.49        8.39      2.45 o 
   6  -3   9       35.33       31.26      3.58 o 
   7  -3   9       27.62       23.61     10.22 o 
   8  -3   9       37.22       40.29      6.51 o 
   9  -3   9      133.29      133.42      8.09 o 
  10  -3   9        0.64        0.00      4.61 o 
  -4  -2   9       90.94       77.38     12.50 o 
  -3  -2   9      176.73      194.75     11.33 o 
  -2  -2   9       38.96       42.67      6.45 o 
  -1  -2   9       31.79       33.10      5.12 o 
   0  -2   9        8.92        9.00      2.64 o 
   1  -2   9       46.90       48.16      3.67 o 
   2  -2   9       79.59       83.31      4.55 o 
   3  -2   9       36.65       37.09      3.68 o 
   4  -2   9      127.43      120.59      5.37 o 
   5  -2   9      169.27      141.51      5.81 o 
   6  -2   9        9.38       10.15      2.68 o 
   7  -2   9        0.86        1.61      2.33 o 
   8  -2   9      224.87      216.32      8.65 o 
   9  -2   9        1.48        0.82      1.84 o 
  10  -2   9      130.20      128.92     15.65 o 
  -5  -1   9       26.14       27.58      5.55 o 
  -4  -1   9       61.46       59.10      7.61 o 
  -3  -1   9        6.84        6.99      5.81 o 
  -2  -1   9      198.69      204.49     10.16 o 
  -1  -1   9      436.12      436.64     15.91 o 
   0  -1   9       96.68       91.00      4.62 o 
   1  -1   9      251.18      253.89      7.35 o 
   2  -1   9      167.32      168.55      5.92 o 
   3  -1   9      107.04      106.40      4.88 o 
   4  -1   9      107.86      103.08      4.90 o 
   5  -1   9      279.57      274.88      7.91 o 
   6  -1   9       37.06       44.61      5.70 o 
   7  -1   9       35.94       28.45      5.59 o 
   8  -1   9       42.61       45.54      4.00 o 
   9  -1   9       10.16        8.40      2.97 o 
  10  -1   9      108.96      112.80     13.29 o 
  11  -1   9       65.19       59.21     10.00 o 
  -5   0   9       46.77       55.13      7.84 o 
  -4   0   9        7.55        8.09      4.97 o 
  -3   0   9       89.44       83.69      7.58 o 
  -2   0   9      228.48      213.92     10.39 o 
  -1   0   9       57.71       59.05      5.52 o 
   0   0   9      315.82      316.90     11.77 o 
   1   0   9     1403.05     1409.20     21.11 o 
   2   0   9      325.67      334.14      8.03 o 
   3   0   9      110.08      107.95      4.51 o 
   4   0   9       65.09       65.87      3.98 o 
   5   0   9       55.72       50.88      3.72 o 
   6   0   9      135.23      128.37      4.88 o 
   7   0   9      269.30      257.88     18.12 o 
   8   0   9       16.73       21.50      4.16 o 
   9   0   9       36.55       36.49      9.13 o 
  10   0   9        0.07        0.00      4.61 o 
  11   0   9       24.26       18.76      6.97 o 
  -5   1   9        1.91        5.00      4.11 o 
  -4   1   9      208.80      207.26     10.71 o 
  -3   1   9       14.79       11.58      3.92 o 
  -2   1   9      155.00      158.54      8.54 o 
  -1   1   9      147.54      137.86      7.76 o 
   0   1   9       30.55       28.89      4.20 o 
   1   1   9       31.77       28.39      2.80 o 
   2   1   9     1845.33     1906.26     31.69 o 
   3   1   9     2400.34     2499.02     49.80 o 
   4   1   9        0.41        1.37      1.96 o 
   5   1   9      796.77      816.26     13.60 o 
   6   1   9       19.96       17.16      2.41 o 
   7   1   9        3.11        3.57      3.04 o 
   8   1   9       77.05       75.59      9.97 o 
   9   1   9       57.85       51.26      9.66 o 
  10   1   9        0.06        6.99      6.38 o 
  11   1   9       14.43       14.49      6.01 o 
  -5   2   9       18.77       22.21      4.99 o 
  -4   2   9       19.27       19.56      5.09 o 
  -3   2   9       12.47       15.63      4.44 o 
  -2   2   9      286.98      257.76     11.23 o 
  -1   2   9      142.38      133.48     10.36 o 
   0   2   9      101.20       98.45      6.42 o 
   1   2   9      277.92      253.76      6.12 o 
   2   2   9      601.66      575.74     27.61 o 
   3   2   9      229.32      214.86      4.85 o 
   4   2   9     1456.06     1488.29     18.26 o 
   5   2   9      602.08      621.94     17.72 o 
   6   2   9        1.43        1.46      3.30 o 
   8   2   9        1.14        0.87      4.27 o 
   9   2   9       12.98       10.36      5.67 o 
  10   2   9      122.83      116.87     13.45 o 
  11   2   9        1.11        3.09      4.66 o 
  -5   3   9       15.73       13.05      4.11 o 
  -4   3   9      123.13      117.37      8.12 o 
  -3   3   9       32.23       38.35      5.09 o 
  -2   3   9       64.86       52.04      6.63 o 
  -1   3   9      250.98      267.13     30.01 o 
   0   3   9      187.43      171.79      9.52 o 
   1   3   9        3.69        3.98      1.23 o 
   2   3   9      246.97      223.99      6.05 o 
   3   3   9      402.80      371.66      7.33 o 
   4   3   9       91.11       85.79      6.57 o 
   5   3   9        4.10        5.77      3.41 o 
   6   3   9      334.69      335.83     12.48 o 
   8   3   9      127.30      127.80     11.54 o 
   9   3   9       25.25       28.51      7.92 o 
  10   3   9       46.13       46.79      9.94 o 
  11   3   9        0.80        3.31      5.87 o 
  -5   4   9       43.53       37.41      5.39 o 
  -4   4   9        0.52        1.47      2.90 o 
  -3   4   9        5.66        4.77      3.56 o 
  -2   4   9       72.97       72.54      5.81 o 
  -1   4   9      242.21      230.30      8.72 o 
   0   4   9       74.77       58.72      5.07 o 
   1   4   9      218.57      192.39      5.78 o 
   2   4   9        0.06        0.61      0.62 o 
   3   4   9      265.52      258.55      9.56 o 
   4   4   9      223.12      215.01      8.52 o 
   5   4   9      155.35      149.12      8.11 o 
   6   4   9       78.50       83.20     10.59 o 
   8   4   9       33.63       29.72      7.81 o 
   9   4   9      129.34      147.58     14.30 o 
  10   4   9       62.46       62.64      9.86 o 
  11   4   9       18.87       23.76      7.89 o 
  -5   5   9       18.39       18.23      7.16 o 
  -4   5   9        5.86        1.83      3.71 o 
  -3   5   9      157.36      142.27      8.57 o 
  -2   5   9        6.44       10.49      3.37 o 
  -1   5   9       30.31       29.55      3.93 o 
   0   5   9      609.39      606.27     12.81 o 
   1   5   9      205.88      200.10      6.00 o 
   2   5   9        6.35        7.34      1.53 o 
   3   5   9       25.20       32.73      5.11 o 
   4   5   9       35.07       35.21      6.08 o 
   5   5   9       48.80       58.23      9.47 o 
   6   5   9      283.66      298.72     16.91 o 
   8   5   9        0.20        2.44      5.39 o 
   9   5   9       24.71       24.18      7.64 o 
  10   5   9        2.21        1.71      3.99 o 
  11   5   9       86.67      103.70     13.62 o 
  -5   6   9        6.74        6.97      5.00 o 
  -4   6   9        3.17        1.24      1.63 o 
  -3   6   9        1.39        3.65      3.71 o 
  -2   6   9        0.72        2.49      3.03 o 
  -1   6   9      544.30      549.94     13.95 o 
   0   6   9      110.77       92.75      5.78 o 
   1   6   9      110.39      106.89      4.31 o 
   2   6   9       36.12       24.73      2.21 o 
   3   6   9       29.26       25.56      4.08 o 
   4   6   9       39.86       44.01      6.43 o 
   5   6   9      172.64      184.03     13.34 o 
   6   6   9       15.90       18.48      6.52 o 
   8   6   9       16.40       22.27      7.13 o 
   9   6   9       10.46        7.61      6.94 o 
  10   6   9       19.18       16.88      7.08 o 
  -4   7   9       41.48       46.49      9.49 o 
  -3   7   9       14.41       14.65      5.08 o 
  -2   7   9        0.15        1.52      1.53 o 
  -1   7   9       60.64       57.47      6.52 o 
   0   7   9      102.86      113.69      5.16 o 
   1   7   9       44.23       47.51      3.37 o 
   2   7   9       21.70       27.84      3.92 o 
   3   7   9       39.29       34.21      5.53 o 
   4   7   9        9.07       14.02      5.84 o 
   5   7   9        8.44        7.05      5.14 o 
   6   7   9        1.72        2.86      5.36 o 
   8   7   9       76.23       63.54      9.35 o 
   9   7   9        0.73        1.71      4.04 o 
  10   7   9        5.96        9.10      6.88 o 
  -4   8   9       15.49       15.65      6.57 o 
  -3   8   9      298.56      321.50     16.91 o 
  -2   8   9       58.86       58.21      5.24 o 
  -1   8   9        5.62        6.88      2.43 o 
   0   8   9       28.99       30.05      3.36 o 
   1   8   9        4.54        4.52      1.80 o 
   2   8   9      159.40      167.85     11.01 o 
   3   8   9       58.65       67.13     14.13 o 
   4   8   9        3.27        4.86      4.49 o 
   5   8   9        6.69        3.06      5.20 o 
   6   8   9      169.91      172.77     13.54 o 
   8   8   9        3.26        6.63      4.86 o 
   9   8   9        1.41        0.00      3.99 o 
  -3   9   9       66.35       63.70     10.20 o 
  -2   9   9       41.28       44.97      8.01 o 
  -1   9   9       97.26      118.62      9.97 o 
   0   9   9       42.68       49.66      6.49 o 
   2   9   9       79.70       82.16     13.62 o 
   3   9   9       18.09       16.46     15.14 o 
   4   9   9       62.87       65.61      9.07 o 
   5   9   9      113.80      158.42     15.34 o 
   6   9   9        3.28        5.00      5.42 o 
   8   9   9       20.95       23.34      7.08 o 
   9   9   9        6.42        4.38      5.87 o 
  -2  10   9       18.47       15.34      5.70 o 
   0  10   9       45.93       46.63      6.32 o 
   1  10   9      461.01      484.66     18.40 o 
   3  10   9        1.37        1.99      2.75 o 
   4  10   9        0.67        0.20      3.03 o 
   5  10   9       97.52       90.16     14.58 o 
   6  10   9       37.33       31.80     32.75 o 
   8  10   9        8.15       11.77      7.67 o 
   1  11   9       52.26       48.45      7.72 o 
   2  11   9      105.14      106.71     10.67 o 
   3  11   9        6.80        8.93      4.27 o 
   4  11   9       53.34       38.37     16.49 o 
   5  11   9       34.53       37.36     22.36 o 
   6  11   9       57.95       35.45     31.96 o 
   2  12   9        0.39        1.66      3.48 o 
   4  12   9       52.21       58.65     12.33 o 
   2  -6  10        0.31        0.45      1.92 o 
   3  -6  10       22.33       21.36      3.66 o 
   4  -6  10       43.99       41.46      4.60 o 
   5  -6  10       16.01       17.08      3.89 o 
   0  -5  10       97.33       93.85      8.57 o 
   1  -5  10        7.67       12.49      3.06 o 
   2  -5  10       39.86       38.71      5.49 o 
   3  -5  10       44.30       48.59      4.26 o 
   4  -5  10       49.06       49.10      4.29 o 
   5  -5  10        6.24        6.53      3.16 o 
   6  -5  10        9.75        9.94      2.88 o 
   7  -5  10        4.73        4.67      3.85 o 
  -2  -4  10      119.22      123.03      9.42 o 
  -1  -4  10       56.08       58.86      7.10 o 
   0  -4  10      120.02      127.64      8.84 o 
   1  -4  10       45.95       47.26      4.44 o 
   2  -4  10        0.91        2.76      3.05 o 
   3  -4  10       13.80       18.55      3.23 o 
   4  -4  10       84.88       77.79      5.10 o 
   5  -4  10       91.04       94.28      5.48 o 
   6  -4  10       10.59       12.61      2.90 o 
   7  -4  10       34.51       33.00      4.33 o 
   8  -4  10       12.64        7.30      7.13 o 
  -2  -3  10       13.70       14.47      5.31 o 
  -1  -3  10      126.78      125.58      8.56 o 
   0  -3  10       71.70       71.07      7.49 o 
   1  -3  10        2.04        4.17      2.22 o 
   2  -3  10       32.47       35.71      3.77 o 
   3  -3  10       19.64       15.48      2.76 o 
   4  -3  10        0.71        0.59      1.82 o 
   5  -3  10        0.01        2.49      2.86 o 
   6  -3  10      220.25      211.71      8.65 o 
   7  -3  10       81.17       79.53      6.30 o 
   8  -3  10       12.85       12.84      4.45 o 
   9  -3  10       20.62       21.49      8.17 o 
  -3  -2  10        3.96        5.76      6.49 o 
  -2  -2  10        2.74        2.81      3.62 o 
  -1  -2  10        4.01        5.06      5.98 o 
   0  -2  10        5.05        4.49      3.62 o 
   1  -2  10        8.56        8.96      2.76 o 
   2  -2  10        0.38        1.21      1.63 o 
   3  -2  10      125.72      135.09      5.82 o 
   4  -2  10        0.05        0.90      1.76 o 
   5  -2  10      119.42      111.61      5.42 o 
   6  -2  10        0.01        1.48      1.78 o 
   7  -2  10       33.89       26.42      5.35 o 
   8  -2  10      127.21      122.94     16.21 o 
   9  -2  10       38.66       50.59     10.03 o 
  10  -2  10       19.53       30.17      9.86 o 
  -3  -1  10       35.83       34.89      8.90 o 
  -2  -1  10       24.48       32.41      5.89 o 
  -1  -1  10        5.21        7.30      3.63 o 
   0  -1  10        0.78        2.64      3.16 o 
   1  -1  10       12.79       13.85      2.37 o 
   2  -1  10       54.78       50.76      3.59 o 
   3  -1  10       18.68       18.32      2.71 o 
   4  -1  10      173.61      164.49      6.54 o 
   5  -1  10       78.44       79.90      4.44 o 
   6  -1  10      143.87      148.42      5.88 o 
   7  -1  10      252.11      233.09     11.10 o 
   8  -1  10        3.52        2.22      4.63 o 
   9  -1  10        5.17        4.30      5.67 o 
  10  -1  10      109.74      110.58     14.21 o 
  -4   0  10       13.57       16.61      4.61 o 
  -3   0  10        6.75       12.44      7.42 o 
  -2   0  10       44.25       47.24      9.38 o 
  -1   0  10       78.49       83.25      6.92 o 
   0   0  10       11.31       10.95      3.70 o 
   1   0  10        4.41        4.36      2.88 o 
   2   0  10        1.04        1.31      1.69 o 
   3   0  10      268.07      266.42      6.84 o 
   4   0  10      136.61      143.00      5.19 o 
   5   0  10       18.08       14.31      2.28 o 
   6   0  10      301.49      309.65     12.30 o 
   7   0  10       15.76       21.11      6.37 o 
   8   0  10      140.00      149.18     13.45 o 
   9   0  10       52.51       61.91     10.17 o 
  10   0  10       39.96       37.24      9.55 o 
  -4   1  10        8.50       16.19      4.88 o 
  -3   1  10        6.89        7.70      4.12 o 
  -2   1  10       56.53       57.87      6.25 o 
  -1   1  10        1.30        2.40      2.86 o 
   0   1  10        9.65       13.35      3.87 o 
   1   1  10      507.63      509.04     21.39 o 
   2   1  10       31.67       30.47      2.79 o 
   3   1  10       52.19       48.27      3.22 o 
   4   1  10      249.02      260.19      6.42 o 
   5   1  10       85.96       80.94      4.21 o 
   6   1  10        5.34        5.97      3.84 o 
   7   1  10       88.93       89.63      7.62 o 
   9   1  10       43.30       46.77     10.14 o 
  10   1  10      133.06      141.76     14.47 o 
  11   1  10       51.39       53.00     10.20 o 
  -4   2  10       13.19       10.23      3.92 o 
  -3   2  10      208.05      203.39     10.01 o 
  -2   2  10        1.04        1.35      3.10 o 
  -1   2  10      129.36      125.00      7.36 o 
   0   2  10       40.28       37.46      4.26 o 
   1   2  10      157.47      163.78      7.35 o 
   2   2  10       71.01       76.34      3.58 o 
   3   2  10      257.87      255.85      6.52 o 
   4   2  10     1384.35     1431.52     28.64 o 
   5   2  10       45.96       52.50      7.37 o 
   6   2  10      306.47      319.99     11.81 o 
   7   2  10       24.09       26.39      5.51 o 
   9   2  10       96.35       95.89     11.26 o 
  10   2  10       14.81       20.08      7.25 o 
  11   2  10       26.25       32.75      8.93 o 
  -4   3  10       12.15        9.63      3.71 o 
  -3   3  10      151.83      169.30     24.65 o 
  -2   3  10      266.44      259.88     11.65 o 
  -1   3  10       79.98       70.19      5.69 o 
   0   3  10        4.41        9.08      3.49 o 
   1   3  10       18.94       17.06      3.15 o 
   2   3  10       94.41       91.56      3.75 o 
   3   3  10      108.33       94.21      5.62 o 
   4   3  10      113.96      106.52      6.70 o 
   5   3  10      471.06      476.96     14.20 o 
   6   3  10      316.51      331.75     13.78 o 
   7   3  10      679.11      736.92     31.54 o 
   9   3  10        4.03        4.16      3.85 o 
  10   3  10        4.19        3.03      4.41 o 
  11   3  10       63.60       68.25     11.26 o 
  -4   4  10       43.05       42.56      5.79 o 
  -3   4  10       48.57       38.21      5.33 o 
  -2   4  10       27.43       39.85      5.45 o 
  -1   4  10       23.06       30.62      5.15 o 
   0   4  10      319.19      283.61     10.51 o 
   1   4  10       10.87       11.68      3.65 o 
   2   4  10       27.04       26.84      2.67 o 
   3   4  10      103.73      100.24      6.45 o 
   4   4  10        5.57        6.95      3.33 o 
   5   4  10       30.01       34.69      6.84 o 
   6   4  10      191.89      200.36     17.63 o 
   7   4  10      122.91      120.98     11.24 o 
   9   4  10      109.72      120.02     12.11 o 
  10   4  10        1.09        0.34      4.04 o 
  11   4  10       13.07       12.27      7.39 o 
  -4   5  10       11.83        8.55      3.04 o 
  -3   5  10        4.90        4.48      2.98 o 
  -2   5  10       36.77       35.19      5.49 o 
  -1   5  10       23.06       20.79      3.88 o 
   0   5  10       10.41        6.16      3.13 o 
   1   5  10      387.28      391.94     25.81 o 
   2   5  10      227.35      217.37      9.38 o 
   3   5  10       23.04       32.07      4.68 o 
   4   5  10      281.17      286.78     10.94 o 
   5   5  10       87.82       81.81      6.61 o 
   6   5  10        1.86        1.46      3.88 o 
   7   5  10       21.04       27.22      7.92 o 
   9   5  10       26.14       29.69      8.85 o 
  10   5  10        5.96        5.65      5.17 o 
  -4   6  10      128.71      158.30     13.06 o 
  -3   6  10       11.26        7.19      4.07 o 
  -2   6  10       26.79       26.31      5.47 o 
  -1   6  10        1.10        2.28      2.44 o 
   0   6  10       73.57       68.25      5.24 o 
   1   6  10        3.76        5.04      2.27 o 
   2   6  10       10.58       24.11      4.96 o 
   3   6  10      312.36      310.77     14.72 o 
   4   6  10      122.97      123.08      7.38 o 
   5   6  10      277.91      288.80     16.26 o 
   6   6  10      145.85      156.65     12.86 o 
   7   6  10       25.72       29.83      7.64 o 
   9   6  10        9.52       11.43      7.36 o 
  10   6  10        2.68        1.35      4.24 o 
  -3   7  10       18.39       22.36      6.68 o 
  -2   7  10       19.15       26.66      5.84 o 
  -1   7  10      131.85      120.21      6.63 o 
   0   7  10       26.07       29.24     13.68 o 
   1   7  10       12.57       12.01      6.68 o 
   2   7  10      548.62      532.92     26.68 o 
   3   7  10        4.54        4.89      3.88 o 
   4   7  10        0.04        2.02      3.23 o 
   5   7  10       54.19       63.87      8.54 o 
   6   7  10      121.71      124.37     12.25 o 
   7   7  10      194.25      198.44     15.81 o 
   9   7  10       69.09       73.62     11.85 o 
  10   7  10        1.01        1.07      3.90 o 
  -3   8  10        6.75       10.00      4.77 o 
  -2   8  10       13.16       11.42      4.53 o 
  -1   8  10        1.37        3.65      3.96 o 
   0   8  10        1.48        3.06      3.34 o 
   1   8  10       84.88       87.46      6.11 o 
   2   8  10       92.05       67.69     12.44 o 
   3   8  10      167.35      155.78     11.91 o 
   4   8  10      154.04      147.32     10.87 o 
   5   8  10       40.47       40.76      7.25 o 
   6   8  10       10.42       14.04      5.59 o 
   7   8  10      147.21      134.63     14.44 o 
   9   8  10      159.49      158.02     17.08 o 
   3   9  10        0.29        0.28      2.70 o 
   4   9  10        9.22        8.48      7.58 o 
   5   9  10       68.02       89.57     10.50 o 
   6   9  10       80.00       76.20      9.94 o 
   7   9  10       12.07       13.12      7.47 o 
   8   9  10        9.81       10.06      5.93 o 
   3  10  10       86.60       80.56     12.86 o 
   4  10  10       30.15       24.10     17.61 o 
   5  10  10        0.05        0.79      1.80 o 
   6  10  10        5.84        9.63      7.84 o 
   7  10  10       11.48       17.33      7.50 o 
   2  11  10        1.87        3.96      4.44 o 
   3  11  10       29.70       25.42      6.32 o 
   4  11  10      218.90      218.36     17.53 o 
   5  11  10        9.79        5.65      5.84 o 
   6  11  10        0.11        1.60      4.16 o 
   3  -5  11       43.15       40.47      4.33 o 
   4  -5  11       53.99       65.44      5.27 o 
   5  -5  11       86.34       96.56      6.20 o 
   0  -4  11       45.25       48.59      6.42 o 
   1  -4  11       12.66       10.45      4.36 o 
   2  -4  11      276.97      281.20     12.05 o 
   3  -4  11       13.28       10.84      3.44 o 
   4  -4  11       43.18       40.14      4.19 o 
   5  -4  11       57.78       57.05      4.83 o 
   6  -4  11       42.64       54.34      4.93 o 
   7  -4  11        9.39       11.47      4.77 o 
  -1  -3  11       37.59       41.57      5.92 o 
   0  -3  11       11.65       12.43      4.07 o 
   1  -3  11       77.10       77.34      6.82 o 
   2  -3  11      206.34      204.71     10.39 o 
   3  -3  11        0.37        2.46      2.24 o 
   4  -3  11       73.52       79.03      5.01 o 
   5  -3  11       27.21       27.40      3.60 o 
   6  -3  11       89.77      101.71      9.20 o 
   7  -3  11       61.85       58.04      6.70 o 
   8  -3  11       16.94       20.40      7.57 o 
  -2  -2  11       11.60       13.35      4.12 o 
  -1  -2  11       42.82       44.97      6.28 o 
   0  -2  11      201.86      213.60     10.37 o 
   1  -2  11       37.71       30.44      5.08 o 
   2  -2  11      229.34      235.72      7.59 o 
   3  -2  11      320.03      320.25     13.74 o 
   4  -2  11      118.78      118.48      6.07 o 
   5  -2  11        6.26        2.94      2.16 o 
   6  -2  11      100.13      102.15      7.85 o 
   7  -2  11       93.53       99.06     12.11 o 
   8  -2  11       29.78       42.84      7.91 o 
   9  -2  11      112.70      112.61      9.14 o 
  -2  -1  11       32.09       37.23      5.72 o 
  -1  -1  11        0.94        1.51      2.67 o 
   0  -1  11        8.04        7.92      2.69 o 
   1  -1  11       13.21       12.68      3.58 o 
   2  -1  11       66.95       69.24      4.71 o 
   3  -1  11       66.65       65.03      4.06 o 
   4  -1  11      111.48      113.73      5.26 o 
   5  -1  11       50.75       60.78      6.62 o 
   6  -1  11       64.29       64.00      8.10 o 
   7  -1  11        7.53       11.41      4.80 o 
   8  -1  11      110.84      112.03      9.15 o 
   9  -1  11       61.15       59.04      9.83 o 
  -3   0  11        0.64        3.54      4.07 o 
  -2   0  11       29.06       31.71      8.12 o 
  -1   0  11       48.71       55.23      6.45 o 
   0   0  11       59.12       59.98      5.62 o 
   1   0  11       81.19       68.67      6.40 o 
   2   0  11       42.86       41.37      3.30 o 
   3   0  11        2.06        1.21      1.58 o 
   4   0  11       25.15       29.20      2.99 o 
   5   0  11      172.66      176.50      9.04 o 
   6   0  11        2.83        1.01      3.16 o 
   7   0  11      134.87      141.05     10.36 o 
   8   0  11       24.01       21.21      7.07 o 
   9   0  11       27.23       23.96      8.68 o 
  -3   1  11        6.69        6.01      4.11 o 
  -2   1  11       17.00       16.22      4.09 o 
  -1   1  11       52.99       50.36      7.89 o 
   0   1  11       84.81       90.98      7.08 o 
   1   1  11      158.29      153.18      7.83 o 
   2   1  11       15.27       15.80      2.28 o 
   3   1  11        3.47        4.01      1.93 o 
   4   1  11        4.50        7.24      3.24 o 
   5   1  11       94.40       93.59      6.78 o 
   6   1  11        2.74        2.27      2.90 o 
   7   1  11       52.63       58.89      8.32 o 
   8   1  11        6.13       10.98      4.80 o 
  10   1  11       15.73       14.24      7.56 o 
  -3   2  11        0.22        2.37      2.96 o 
  -2   2  11       47.65       43.27      6.22 o 
  -1   2  11        1.47        2.26      3.23 o 
   0   2  11      161.96      164.73      7.89 o 
   1   2  11       33.36       30.75      3.85 o 
   2   2  11        3.04        4.10      1.43 o 
   3   2  11        7.73       11.50      2.97 o 
   4   2  11        1.52        3.84      2.89 o 
   5   2  11       84.68       87.38      7.67 o 
   6   2  11        2.88        1.66      2.72 o 
   7   2  11        5.97        2.74      2.76 o 
   8   2  11       68.99       68.93      9.47 o 
   9   2  11        0.16        2.95      6.07 o 
  10   2  11       53.27       49.07     10.20 o 
  -3   3  11        8.36       10.36      3.81 o 
  -2   3  11        0.04        3.48      3.43 o 
  -1   3  11       38.15       38.80      5.91 o 
   0   3  11      183.69      178.94      8.38 o 
   1   3  11       47.29       38.13      4.45 o 
   2   3  11        3.77        4.68      2.54 o 
   3   3  11      573.28      557.15     17.89 o 
   4   3  11        3.82        5.03      3.11 o 
   5   3  11        2.14        3.05      3.34 o 
   6   3  11      170.89      175.88      9.70 o 
   7   3  11      210.48      209.63     10.96 o 
   8   3  11        0.02        2.67      7.11 o 
   9   3  11       37.08       35.14      8.17 o 
  10   3  11       10.35       14.66      6.46 o 
  -3   4  11       95.54       93.65      8.33 o 
  -2   4  11        1.92        1.83      2.86 o 
  -1   4  11       40.59       38.18      5.42 o 
   0   4  11        7.60        9.21      3.37 o 
   1   4  11      124.70      117.52     10.90 o 
   2   4  11       25.20       25.06      3.79 o 
   3   4  11        0.72        2.04      2.12 o 
   4   4  11      284.30      306.13     11.87 o 
   5   4  11      214.17      192.55      9.84 o 
   6   4  11      317.29      308.19     11.80 o 
   7   4  11        3.96        7.84      5.67 o 
   8   4  11      126.99      132.63     12.47 o 
  10   4  11      110.85      106.85     13.82 o 
  -3   5  11       10.33       10.60      4.21 o 
  -2   5  11       77.02       86.91     11.24 o 
  -1   5  11       42.69       51.12      7.13 o 
   0   5  11      237.33      219.93     16.04 o 
   1   5  11      192.62      202.85     19.18 o 
   2   5  11        8.57        9.04      2.67 o 
   3   5  11       79.61       73.97      5.72 o 
   4   5  11       44.76       48.44      5.68 o 
   5   5  11       50.53       51.29      5.96 o 
   6   5  11      259.21      269.67     15.48 o 
   7   5  11      159.18      160.41     13.57 o 
   8   5  11       87.22      100.44     12.67 o 
  10   5  11       29.63       33.54      9.55 o 
  -3   6  11       35.96       45.90      7.36 o 
  -2   6  11       12.32        4.97      4.58 o 
  -1   6  11        1.81        5.03      4.19 o 
   0   6  11        7.33        5.31      5.25 o 
   1   6  11        2.16        1.94      3.48 o 
   2   6  11      501.36      528.90     23.03 o 
   3   6  11        8.14        6.07      3.71 o 
   4   6  11       11.56       15.96      4.23 o 
   5   6  11       15.42       15.90      5.08 o 
   6   6  11       11.09        6.49      5.36 o 
   7   6  11       66.89       60.05      9.10 o 
   8   6  11       87.03       97.44     11.77 o 
   9   6  11       13.81       11.97      6.29 o 
  10   6  11        2.51        1.52      3.90 o 
  -2   7  11        0.01        0.03      3.54 o 
  -1   7  11      177.19      189.99     15.31 o 
   0   7  11       34.98       24.94     17.36 o 
   1   7  11       18.44       22.22     19.75 o 
   2   7  11       64.03       51.27      6.36 o 
   3   7  11       62.89       70.92     11.57 o 
   4   7  11       80.02       75.98      7.81 o 
   5   7  11       18.67       10.08      4.52 o 
   6   7  11      152.95      150.78     11.94 o 
   7   7  11       61.80       54.13      9.21 o 
   8   7  11       15.85       14.86      6.88 o 
   9   7  11        9.98        8.31      5.81 o 
   0   8  11       79.42       80.39     12.22 o 
   1   8  11       28.78       39.55      8.12 o 
   2   8  11      130.55      123.39     10.56 o 
   4   8  11       12.56       12.84      5.81 o 
   5   8  11       10.98       14.61      5.76 o 
   6   8  11       86.49       96.65     10.50 o 
   7   8  11       29.67       33.96      9.77 o 
   8   8  11       67.10       70.67     11.29 o 
   9   8  11        5.42        4.75      5.39 o 
   4   9  11      352.79      335.99     17.11 o 
   5   9  11        1.63        3.71      6.15 o 
   6   9  11       19.75       19.13      6.54 o 
   7   9  11        0.01        2.25      5.79 o 
   8   9  11        7.24        8.90      6.38 o 
   4  10  11        0.01        0.39      2.58 o 
   5  10  11       30.55       28.65     17.39 o 
   6  10  11       29.13       29.13     20.95 o 
   2  -3  12       71.64       73.43      7.15 o 
   3  -3  12      174.46      197.21     17.72 o 
   4  -3  12        1.99        0.16      2.46 o 
   5  -3  12      171.79      169.76     10.92 o 
   6  -3  12       50.17       60.04      6.85 o 
   0  -2  12       34.82       32.98      5.00 o 
   1  -2  12       66.57       71.98      7.07 o 
   2  -2  12       47.84       47.16      5.60 o 
   3  -2  12        0.04        0.70      2.11 o 
   4  -2  12      337.87      366.24     20.31 o 
   5  -2  12       14.86       13.60      4.44 o 
   6  -2  12      149.33      141.24      9.18 o 
   7  -2  12      249.26      247.95     15.87 o 
   8  -2  12       68.22       72.60      6.96 o 
   0  -1  12        3.79        5.85      3.71 o 
   1  -1  12       48.68       54.93      5.75 o 
   2  -1  12        4.09        2.36      2.88 o 
   3  -1  12      316.20      366.27     20.39 o 
   4  -1  12       80.64       79.01     11.24 o 
   5  -1  12        2.36        3.73      4.03 o 
   6  -1  12       95.35      103.32      9.91 o 
   7  -1  12       49.67       35.80      6.93 o 
   8  -1  12      168.68      170.50     12.22 o 
  -1   0  12       42.87       40.14      6.01 o 
   0   0  12        1.30        1.71      2.60 o 
   1   0  12       53.26       48.11      5.16 o 
   2   0  12      140.89      153.84     13.26 o 
   3   0  12        3.14        2.29      1.93 o 
   4   0  12       98.68       96.99     10.93 o 
   5   0  12      335.39      380.55     16.75 o 
   6   0  12       88.53       86.06      8.73 o 
   7   0  12        4.84        3.23      5.76 o 
   8   0  12       25.12       23.42      7.60 o 
   9   0  12       75.42       67.75     11.52 o 
  -1   1  12       26.36       36.51      7.81 o 
   0   1  12        0.87        0.49      2.03 o 
   1   1  12       10.95       12.36      5.51 o 
   2   1  12       23.13       17.56      6.29 o 
   3   1  12       16.24       16.05      3.48 o 
   4   1  12        7.59        6.43      5.45 o 
   5   1  12        7.55        5.35      4.51 o 
   6   1  12       35.17       39.59      7.17 o 
   7   1  12      127.80      147.79     11.26 o 
   8   1  12      170.76      165.13     11.71 o 
   9   1  12        8.24        9.47      6.77 o 
  -2   2  12        6.27        7.55      3.85 o 
  -1   2  12        8.17       12.13      5.56 o 
   1   2  12        0.82        2.33      3.82 o 
   2   2  12       31.45       27.98      6.91 o 
   3   2  12      187.45      174.03     14.35 o 
   4   2  12      480.22      471.54     23.40 o 
   5   2  12      101.84       89.08      8.71 o 
   6   2  12        4.22        2.19      2.43 o 
   7   2  12        5.25        5.01      4.29 o 
   8   2  12       23.75       24.51      5.07 o 
   9   2  12       91.46       97.86     12.50 o 
  -2   3  12        0.11        0.31      3.65 o 
  -1   3  12        1.84        0.00      4.02 o 
   0   3  12       10.27        9.66      6.68 o 
   1   3  12        0.49        0.37      3.82 o 
   2   3  12       56.62       72.05     10.08 o 
   3   3  12      139.64      147.83      7.90 o 
   4   3  12       19.86       12.08     20.95 o 
   5   3  12       41.84       41.09      6.11 o 
   6   3  12      196.66      195.22     11.30 o 
   7   3  12       34.92       33.21      7.41 o 
   8   3  12        8.20       10.90      6.40 o 
   9   3  12        0.06        1.18      3.88 o 
  10   3  12        7.34        6.04      6.32 o 
  -2   4  12       46.50       54.52      9.61 o 
  -1   4  12       10.73       21.07      7.08 o 
   0   4  12       31.40       25.50      7.72 o 
   1   4  12        3.17        0.00      4.16 o 
   2   4  12      167.17      178.73     15.62 o 
   3   4  12        5.08        4.69      2.65 o 
   4   4  12       93.85       91.88     12.13 o 
   5   4  12        9.33        5.35      3.14 o 
   6   4  12       18.82       18.12      5.46 o 
   7   4  12       62.20       63.01      6.60 o 
   8   4  12       34.47       34.10      8.59 o 
   9   4  12        1.17        2.30      5.42 o 
  -1   5  12       29.25       39.44      7.95 o 
   0   5  12        0.03        1.71      3.99 o 
   1   5  12        5.21        3.03      5.53 o 
   2   5  12       35.57       35.81     13.03 o 
   3   5  12       68.36       56.04     17.44 o 
   4   5  12        8.11        8.96      7.42 o 
   5   5  12      171.47      171.30      9.80 o 
   6   5  12        1.80        3.73      3.66 o 
   7   5  12        0.09        2.30      4.69 o 
   8   5  12      134.78      138.81     13.29 o 
   9   5  12       19.51       18.73      8.29 o 
  -1   6  12       37.57       29.66     23.85 o 
   0   6  12       25.15       22.08     18.20 o 
   1   6  12        0.15        1.60      4.89 o 
   2   6  12       14.54       17.61     14.63 o 
   3   6  12       47.85       58.84      9.18 o 
   4   6  12       63.84       73.53     11.60 o 
   5   6  12        1.03        1.95      3.02 o 
   6   6  12       73.78       73.79      8.90 o 
   7   6  12       37.25       38.40      7.92 o 
   8   6  12        9.03        8.62      6.54 o 
   9   6  12       24.51       26.12      8.09 o 
  -1   7  12       17.42       18.82     18.43 o 
   0   7  12       61.81       69.55     11.38 o 
   1   7  12        8.55        8.79      7.92 o 
   2   7  12       68.36       53.42     25.17 o 
   3   7  12       82.85       87.89     13.06 o 
   5   7  12      390.87      377.62     16.99 o 
   6   7  12       67.60       66.29      8.37 o 
   7   7  12        9.99        7.70      4.58 o 
   8   7  12      195.44      186.42     17.36 o 
   0   8  12        6.75        4.19      4.47 o 
   1   8  12       29.64       37.81     21.07 o 
   2   8  12      150.59      165.86     13.31 o 
   5   8  12        0.02        3.96      5.31 o 
   6   8  12       81.11       75.05      9.18 o 
   7   8  12       88.79       85.53     12.75 o 
   8   8  12       31.36       24.55      7.53 o 
   4   9  12       57.54       41.43     10.45 o 
   5   9  12       21.66       28.68      7.19 o 
   6   9  12       25.68       22.39      5.70 o 
   7   9  12        9.68        4.21      5.39 o 
   4  10  12       20.25       12.75     14.89 o 
   4  -2  13       71.50       75.00     11.01 o 
   2  -1  13        6.31        3.88      6.85 o 
   3  -1  13       33.98       38.54      9.27 o 
   4  -1  13       13.25       17.36      9.07 o 
   5  -1  13       69.13       85.73      7.75 o 
   6  -1  13       19.55       21.21      6.29 o 
   7  -1  13       96.38      111.98     14.31 o 
   1   0  13        0.62        0.00      3.45 o 
   2   0  13       83.05       87.75     11.71 o 
   3   0  13       85.03       89.46     11.63 o 
   4   0  13       83.03       77.44      9.89 o 
   5   0  13        0.13        0.22      2.47 o 
   6   0  13       11.28       12.12      4.47 o 
   7   0  13        4.01        3.10      3.40 o 
   8   0  13        0.89        1.26      1.87 o 
   0   1  13       18.29       20.48      8.01 o 
   1   1  13       28.97       31.46      7.56 o 
   2   1  13        3.21        3.90      5.42 o 
   3   1  13       49.58       47.47      9.80 o 
   4   1  13        5.22        4.38      6.88 o 
   5   1  13      410.98      454.50     18.93 o 
   6   1  13       29.88       26.41      6.74 o 
   7   1  13        0.39        1.65      2.84 o 
   8   1  13        0.07        1.01      3.23 o 
   1   2  13       46.63       46.96      9.77 o 
   2   2  13        1.15        2.16      3.88 o 
   3   2  13       24.72       14.61      6.94 o 
   4   2  13      169.71      160.66     15.81 o 
   5   2  13       86.88       83.42     26.99 o 
   6   2  13      148.90      145.90      9.43 o 
   7   2  13      192.80      211.25     10.75 o 
   8   2  13        4.69        7.67      4.53 o 
   0   3  13       82.34       87.89     12.25 o 
   2   3  13        0.68        2.67      3.76 o 
   3   3  13       28.80       37.44     11.60 o 
   4   3  13       93.20       81.34      9.94 o 
   5   3  13      102.18       82.05     20.84 o 
   6   3  13       58.78       58.40      7.38 o 
   7   3  13        1.25        2.26      3.12 o 
   8   3  13       27.00       31.79      5.47 o 
   9   3  13       20.68       24.18      7.47 o 
   0   4  13       14.26       11.88      6.04 o 
   1   4  13        6.15        1.38      3.57 o 
   3   4  13       17.56       17.72     14.16 o 
   4   4  13        8.32        8.65      8.48 o 
   5   4  13       48.73       53.54      6.56 o 
   6   4  13       54.36       53.44      7.47 o 
   7   4  13        0.79        2.85      3.68 o 
   8   4  13       14.42       11.60      4.97 o 
   0   5  13       37.26       40.00      7.78 o 
   1   5  13       58.23       50.11     20.95 o 
   2   5  13        1.85        1.60      4.07 o 
   3   5  13        0.00        0.70      3.88 o 
   4   5  13       58.23       57.36     19.61 o 
   5   5  13       97.02      103.57      8.48 o 
   6   5  13        0.42        2.14      3.28 o 
   7   5  13       92.58      110.70     11.09 o 
   8   5  13       36.00       41.57      8.43 o 
   1   6  13      145.52      140.30     13.90 o 
   2   6  13      130.11      124.51     15.87 o 
   3   6  13       74.93       67.66     21.15 o 
   4   6  13        0.36        1.83      3.62 o 
   5   6  13       41.01       29.24      4.33 o 
   6   6  13       64.99       73.62      8.88 o 
   7   6  13       10.09        5.06      3.76 o 
   8   6  13       27.03       32.95      8.31 o 
   1   7  13       28.87       35.73     17.53 o 
   2   7  13       10.38       11.94     10.98 o 
   3   7  13       76.53       79.52     13.57 o 
   4   7  13       66.22       74.38     11.35 o 
   5   7  13       40.07       45.03      7.42 o 
   6   7  13        9.18        7.67      4.10 o 
   7   7  13        9.44       10.03      5.22 o 
   2   8  13        0.08        1.01      3.65 o 
   3   8  13        0.24        2.81      4.24 o 
   5   8  13        8.46        6.94      3.15 o 
   6   8  13       49.80       56.74      9.27 o 
   5   1  14      101.39       83.62     27.67 o 
   3   2  14        1.83        3.06      6.12 o 
   4   2  14      132.19      144.18     16.09 o 
   5   2  14       82.76       61.85     27.98 o 
   6   2  14      135.63      128.47      9.41 o 
   3   3  14        0.27        2.28      5.17 o 
   4   3  14       21.08       17.39     10.00 o 
   5   3  14       11.41       10.87      7.61 o 
   6   3  14        2.80        5.28      3.18 o 
   7   3  14      268.27      268.66     21.23 o 
   3   4  14      127.53      117.02     16.29 o 
   4   4  14       26.42       17.67     13.40 o 
   5   4  14        3.88        3.43      6.40 o 
   6   4  14       13.29       13.60      4.28 o 
   7   4  14       64.46       76.12     11.21 o 
   4   5  14       23.54       16.04     15.81 o 
   5   5  14      188.85      203.08     20.70 o 
   6   5  14        0.07        0.53      1.75 o 
   3   6  14        2.88        3.20      2.19 o 
   4   6  14       13.19       12.86      9.27 o 
   5   6  14       31.83       30.48     28.14 o 
   6   6  14       75.79       77.36      7.02 o 
                                                 
